# Supplementary material for: Enhanced production of mesencephalic dopaminergic neurons from lineage-restricted human undifferentiated stem cells
Source: Nat Commun. 2023 Dec 5;14:7871. doi: 10.1038/s41467-023-43471-0 (PMC10698156; doi:10.1038/s41467-023-43471-0)
Supplement: Supplementary file 4 — Source Data [file 41467_2023_43471_MOESM4_ESM.xlsx]

## Sheet: Fig 1
	Figure 1
	1d							1e							1g						1i
																	4X DIV4 vs H9 DIV4
	Group	OTX2 mRNA level rel.to hESCs			Mean	SD		Group	CDX2 mRNA level rel.to hESCs			Mean	SD			logFC			logFC		Group	OTX2 RNA count			Mean	SD
	H9 DIV4	0.00218517	0.00449102	0.00282596	0.00316738	0.00119024		H9 DIV4	7000.59	10695.6	8919.2	8871.79	1847.96		HOXB8	-12.6492		FNDC5	3.77791		H9-ECSs	388.06	390.27	381.39	386.573	4.6229
	GBX2-/-DIV4	0.0974834	0.0721363	0.0783475	0.0826558	0.0132113		GBX2-/-DIV4	3256.47	3212.82	3012.42	3160.57	130.142		SPON1	-4.49598		TNFAIP2	2.4964		H9 DIV11	20	20	20	20	0
	4X DIV4	0.291898	0.320567	0.290669	0.301045	0.0169177		4X DIV4	38.9028	27.4959	41.2977	35.8988	7.37501		C3orf52	-4.56991		CDH7	3.34831		GBX2-/- DIV 11	20	23.03	37.8	26.9433	9.52343
															HEPH	-11.0718		TSL	4.28006		4X DIV 11	59.29	80.43	203.17	114.297	77.689
	Table Analyzed	OTX2						Table Analyzed	CDX2						GCSAM	-4.28664		CDON	1.86269
	Data sets analyzed	B-D						Data sets analyzed	A-C						CHL1	-6.8308		ADAMTS15	3.59923		Group	EN1 RNA count			Mean	SD
															HOXB3	-3.57155		UNC5D	2.26387		H9-ECSs	20	20	20	20	0
	ANOVA summary							ANOVA summary							HOXB6	-13.6784		LRRC8C	2.6116		H9 DIV11	68.39	51.07	80.33	66.5967	14.7122
	F	463.3						F	52.65						HOXB7	-6.22119		SLC15A3	3.51479		GBX2-/- DIV 11	529.05	809.2	1016.19	784.813	244.484
	P value	<0,0001						P value	0.0002						NCAM1	-2.16323		CLU	1.40996		4X DIV 11	2636.04	2134.26	4185.84	2985.38	1069.47
	P value summary	****						P value summary	***
	Significant diff. among means (P < 0.05)?	Yes						Significant diff. among means (P < 0.05)?	Yes								GBX2-/-DIV4 vs H9 DIV4				Group	PAX8 RNA count			Mean	SD
	R squared	0.9936						R squared	0.9461							logFC			logFC		H9-ECSs	20	20	20	20	0
															PKIB	-8.08145		TMEM100	7.24278		H9 DIV11	213.1	117.36	145.31	158.59	49.2322
	Brown-Forsythe test							Brown-Forsythe test							FGFR2	-4.03798		ETV4	2.29461		GBX2-/- DIV 11	275.76	466.69	500.79	414.413	121.282
	F (DFn, DFd)	0,6100 (2, 6)						F (DFn, DFd)	3,685 (2, 6)						RGMA	-2.32356		PCSK5	2.98285		4X DIV 11	1913.85	1321.69	2203.34	1812.96	449.4
	P value	0.5739						P value	0.0904						ZNF37A	-7.682		MXRA8	3.54628
	P value summary	ns						P value summary	ns						BAHCC1	-1.83218		GMPR	5.74031		Group	MAFB RNA count			Mean	SD
	Are SDs significantly different (P < 0.05)?	No						Are SDs significantly different (P < 0.05)?	No						TIAM2	-3.25337		COLCA1	6.81735		H9-ECSs	1.45125	0.73871	0.932791	1.04092	0.368369
															ZNF423	-1.87246		DHRS3	3.01261		H9 DIV11	10.9252	13.3065	9.58028	11.2707	1.88699
	Bartlett's test							Bartlett's test							TLE1	-2.86176		SLC8A3	7.08204		GBX2-/- DIV 11	11.6155	15.0027	14.4223	13.6802	1.81147
	Bartlett's statistic (corrected)							Bartlett's statistic (corrected)							TLE4	-1.5401		PPP1R14C	4.67002		4X DIV 11	17.7498	11.6051	18.3861	15.9137	3.74484
	P value							P value							LIX1	-3.53215		ALDH1B1	1.67605
	P value summary							P value summary							GBX2	-1.7497					Group	EGR2 mRNA fold change			Mean	SD
	Are SDs significantly different (P < 0.05)?							Are SDs significantly different (P < 0.05)?													H9-ECSs	1.26918	0.64267	1.226	1.04595	0.349916
																	4X DIV4 vs GBX2-/-DIV4				H9 DIV11	0.274251	0.503265	0.204389	0.327302	0.156341
	ANOVA table	SS	DF	MS	F (DFn, DFd)	P value		ANOVA table	SS	DF	MS	F (DFn, DFd)	P value			logFC			logFC		GBX2-/- DIV 11	0.488204	0.409724	0.479125	0.459017	0.04293
	Treatment (between columns)	0.1427	2	0.07137	F (2, 6) = 463,3	P<0,0001		Treatment (between columns)	120454674	2	60227337	F (2, 6) = 52,65	P=0,0002		HOXA-AS3	-12.5634		IGFBP5	4.96479		4X DIV 11	1.95458	1.40759	2.28235	1.88151	0.441933
	Residual (within columns)	0.0009243	6	0.0001541				Residual (within columns)	6863904	6	1143984				HOXB-AS3	-12.842		TMEM132B	3.79195
	Total	0.1437	8					Total	127318578	8					HOXB8	-12.3224		LRIG1	3.21375		Group	HOXA2 RNA count			Mean	SD
															HES7	-7.50378		ZIC1	6.13054		H9-ECSs	20	20	20	20	0
	Data summary							Data summary							MIXL1	-7.45864		POU3F2	3.79637		H9 DIV11	1712.75	1665.46	1540.67	1639.63	88.9011
	Number of treatments (columns)	3						Number of treatments (columns)	3						HOXC6	-12.5505		SCG3	4.18296		GBX2-/- DIV 11	1938.73	1617.18	1618.88	1724.93	185.158
	Number of values (total)	9						Number of values (total)	9						GPC3	-4.89119		THBS2	4.5588		4X DIV 11	1630.03	1490.78	1481.51	1534.11	83.2012
															TGFA	-7.74061		RASGEF1B	6.18388
	Table Analyzed	OTX2						Table Analyzed	CDX2						CYP26A1	-13.4258		NUAK2	2.85491		Group	HOXB1 mRNA fold change			Mean	SD
															C3orf52	-4.40265		CDON	2.60259		H9-ECSs	1.198	0.630395	1.32413	1.05084	0.369539
	Column C	GBX2-/-DIV 4						Column B	GBX2-/- DIV 4												H9 DIV11	905.11	1354.79	635.159	965.019	363.536
	vs.	vs,						vs.	vs,												GBX2-/- DIV 11	1184.97	2446.51	3161.18	2264.22	1000.64
	Column B	H9 DIV 4						Column A	H9 DIV 4												4X DIV 11	24354.3	25842.6	16935.8	22377.6	4771.12
	Unpaired t test							Unpaired t test													Group	HOXA3 mRNA fold change			Mean	SD
	P value	0.0005						P value	0.0059												H9-ECSs	0.922996	0.918319	1.17979	1.00704	0.149631
	P value summary	***						P value summary	**												H9 DIV11	1171.63	1436.61	805.212	1137.82	317.053
	Significantly different (P < 0.05)?	Yes						Significantly different (P < 0.05)?	Yes												GBX2-/- DIV 11	1807.91	1941.73	1478.53	1742.72	238.385
	One- or two-tailed P value?	Two-tailed						One- or two-tailed P value?	Two-tailed												4X DIV 11	8.0173	1.73077	1.73129	3.82645	3.62938
	t, df	t=10,38, df=4						t, df	t=5,340, df=4
																					Group	HOXB2 mRNA fold change			Mean	SD
	How big is the difference?							How big is the difference?													H9-ECSs	3.53375	0.554381	0.510453	1.53286	1.73296
	Mean of column B	0.003167						Mean of column A	8872												H9 DIV11	785.758	1180.86	713.478	893.364	251.584
	Mean of column C	0.08266						Mean of column B	3161												GBX2-/- DIV 11	1142.66	1165.01	1648.91	1318.86	286.049
	Difference between means (C - B) ± SEM	0,07949 ± 0,007658						Difference between means (B - A) ± SEM	-5711 ± 1070												4X DIV 11	2079.99	1765.96	1833.9	1893.28	165.225
	95% confidence interval	0,05823 to 0,1008						95% confidence interval	-8681 to -2742
	R squared (eta squared)	0.9642						R squared (eta squared)	0.877												Group	HOXA4 RNA count			Mean	SD
																					H9-ECSs	20	20	20	20	0
	F test to compare variances							F test to compare variances													H9 DIV11	328.08	279.52	311.38	306.327	24.6712
	F, DFn, Dfd	123,2, 2, 2						F, DFn, Dfd	201,6, 2, 2												GBX2-/- DIV 11	317.63	273.41	236.22	275.753	40.7556
	P value	0.0161						P value	0.0099												4X DIV 11	20	20	20	20	0
	P value summary	*						P value summary	**
	Significantly different (P < 0.05)?	Yes						Significantly different (P < 0.05)?	Yes												Group	HOXB8 RNA count			Mean	SD
																					H9-ECSs	20	20	20	20	0
	Data analyzed							Data analyzed													H9 DIV11	6243.4	5264.26	5398.2	5635.29	530.883
	Sample size, column B	3						Sample size, column A	3												GBX2-/- DIV 11	5940.08	4567.79	4206.5	4904.79	914.605
	Sample size, column C	3						Sample size, column B	3												4X DIV 11	20	20	20	20	0
	Table Analyzed	OTX2						Table Analyzed	CDX2												Group	HOXC10 RNA count			Mean	SD
																					H9-ECSs	20	20	20	20	0
	Column D	4X DIV 4						Column C	4X DIV 4												H9 DIV11	291.4	501.7	128.16	307.087	187.263
	vs.	vs,						vs.	vs,												GBX2-/- DIV 11	777.24	688.02	394.28	619.847	200.375
	Column C	GBX2-/-DIV 4						Column B	GBX2-/- DIV 4												4X DIV 11	20	20	20	20	0
	Unpaired t test							Unpaired t test													Table Analyzed	OTX2						Number of families	1
	P value	<0,0001						P value	<0,0001												Data sets analyzed	A-C						Number of comparisons per family	3
	P value summary	****						P value summary	****																			Alpha	0.05
	Significantly different (P < 0.05)?	Yes						Significantly different (P < 0.05)?	Yes												ANOVA summary
	One- or two-tailed P value?	Two-tailed						One- or two-tailed P value?	Two-tailed												F	4.057						Tukey's multiple comparisons test	Mean Diff,	95,00% CI of diff,	Below threshold?	Summary	Adjusted P Value
	t, df	t=17,62, df=4						t, df	t=41,52, df=4												P value	0.0768						H9 DIV11 vs. GBX2-/- DIV 11	-6.943	-120,2 to 106,3	No	ns	0.9807	A-B
																					P value summary	ns						H9 DIV11 vs. 4X DIV 11	-94.3	-207,5 to 18,91	No	ns	0.0951	A-C
	How big is the difference?							How big is the difference?													Significant diff. among means (P < 0.05)?	No						GBX2-/- DIV 11 vs. 4X DIV 11	-87.35	-200,6 to 25,86	No	ns	0.1209	B-C
	Mean of column C	0.08266						Mean of column B	3161												R squared	0.5749
	Mean of column D	0.301						Mean of column C	35.9																			Test details	Mean 1	Mean 2	Mean Diff,	SE of diff,	n1	n2	q	DF
	Difference between means (D - C) ± SEM	0,2184 ± 0,01239						Difference between means (C - B) ± SEM	-3125 ± 75,26												Brown-Forsythe test							H9 DIV11 vs. GBX2-/- DIV 11	20	26.94	-6.943	36.9	3	3	0.2661	6
	95% confidence interval	0,1840 to 0,2528						95% confidence interval	-3334 to -2916												F (DFn, DFd)	1,409 (2, 6)						H9 DIV11 vs. 4X DIV 11	20	114.3	-94.3	36.9	3	3	3.614	6
	R squared (eta squared)	0.9873						R squared (eta squared)	0.9977												P value	0.315						GBX2-/- DIV 11 vs. 4X DIV 11	26.94	114.3	-87.35	36.9	3	3	3.348	6
																					P value summary	ns
	F test to compare variances							F test to compare variances													Are SDs significantly different (P < 0.05)?	No
	F, DFn, Dfd	1,640, 2, 2						F, DFn, Dfd	311,4, 2, 2
	P value	0.7576						P value	0.0064												Bartlett's test
	P value summary	ns						P value summary	**												Bartlett's statistic (corrected)
	Significantly different (P < 0.05)?	No						Significantly different (P < 0.05)?	Yes												P value
																					P value summary
	Data analyzed							Data analyzed													Are SDs significantly different (P < 0.05)?
	Sample size, column C	3						Sample size, column B	3
	Sample size, column D	3						Sample size, column C	3												ANOVA table	SS	DF	MS	F (DFn, DFd)	P value
																					Treatment (between columns)	16571	2	8285	F (2, 6) = 4,057	P=0,0768
	Table Analyzed	OTX2						Table Analyzed	CDX2												Residual (within columns)	12253	6	2042
																					Total	28823	8
	Column D	4X DIV 4						Column C	4X DIV 4
	vs.	vs,						vs.	vs,												Data summary
	Column B	H9 DIV 4						Column A	H9 DIV 4												Number of treatments (columns)	3
																					Number of values (total)	9
	Unpaired t test							Unpaired t test
	P value	<0,0001						P value	0.0012												Table Analyzed	EN1						Number of families	1
	P value summary	****						P value summary	**												Data sets analyzed	A-C						Number of comparisons per family	3
	Significantly different (P < 0.05)?	Yes						Significantly different (P < 0.05)?	Yes																			Alpha	0.05
	One- or two-tailed P value?	Two-tailed						One- or two-tailed P value?	Two-tailed												ANOVA summary
	t, df	t=30,42, df=4						t, df	t=8,282, df=4												F	17.29						Tukey's multiple comparisons test	Mean Diff,	95,00% CI of diff,	Below threshold?	Summary	Adjusted P Value
																					P value	0.0032						H9 DIV11 vs. GBX2-/-DIV 11	-718.2	-2305 to 868,7	No	ns	0.4037	A-B
	How big is the difference?							How big is the difference?													P value summary	**						H9 DIV11 vs. 4X DIV 11	-2919	-4506 to -1332	Yes	**	0.0032	A-C
	Mean of column B	0.003167						Mean of column A	8872												Significant diff. among means (P < 0.05)?	Yes						GBX2-/-DIV 11 vs. 4X DIV 11	-2201	-3787 to -613,6	Yes	*	0.0127	B-C
	Mean of column D	0.301						Mean of column C	35.9												R squared	0.8522
	Difference between means (D - B) ± SEM	0,2979 ± 0,009792						Difference between means (C - A) ± SEM	-8836 ± 1067																			Test details	Mean 1	Mean 2	Mean Diff,	SE of diff,	n1	n2	q	DF
	95% confidence interval	0,2707 to 0,3251						95% confidence interval	-11798 to -5874												Brown-Forsythe test							H9 DIV11 vs. GBX2-/-DIV 11	66.6	784.8	-718.2	517.2	3	3	1.964	6
	R squared (eta squared)	0.9957						R squared (eta squared)	0.9449												F (DFn, DFd)	1,739 (2, 6)						H9 DIV11 vs. 4X DIV 11	66.6	2985	-2919	517.2	3	3	7.981	6
																					P value	0.2536						GBX2-/-DIV 11 vs. 4X DIV 11	784.8	2985	-2201	517.2	3	3	6.017	6
	F test to compare variances							F test to compare variances													P value summary	ns
	F, DFn, Dfd	202,0, 2, 2						F, DFn, Dfd	62786, 2, 2												Are SDs significantly different (P < 0.05)?	No
	P value	0.0099						P value	<0,0001
	P value summary	**						P value summary	****												Bartlett's test
	Significantly different (P < 0.05)?	Yes						Significantly different (P < 0.05)?	Yes												Bartlett's statistic (corrected)
																					P value
	Data analyzed							Data analyzed													P value summary
	Sample size, column B	3						Sample size, column A	3												Are SDs significantly different (P < 0.05)?
	Sample size, column D	3						Sample size, column C	3
																					ANOVA table	SS	DF	MS	F (DFn, DFd)	P value
																					Treatment (between columns)	13877625	2	6938812	F (2, 6) = 17,29	P=0,0032
																					Residual (within columns)	2407526	6	401254
																					Total	16285151	8
																					Data summary
																					Number of treatments (columns)	3
																					Number of values (total)	9
																					Table Analyzed	PAX8						Number of families	1
																					Data sets analyzed	A-C						Number of comparisons per family	3
																												Alpha	0.05
																					ANOVA summary
																					F	32.58						Tukey's multiple comparisons test	Mean Diff,	95,00% CI of diff,	Below threshold?	Summary	Adjusted P Value
																					P value	0.0006						H9 DIV11 vs. GBX2-/-DIV 11	-255.8	-932,8 to 421,2	No	ns	0.5166	A-B
																					P value summary	***						H9 DIV11 vs. 4X DIV 11	-1654	-2331 to -977,3	Yes	***	0.0007	A-C
																					Significant diff. among means (P < 0.05)?	Yes						GBX2-/-DIV 11 vs. 4X DIV 11	-1399	-2076 to -721,5	Yes	**	0.0018	B-C
																					R squared	0.9157
																												Test details	Mean 1	Mean 2	Mean Diff,	SE of diff,	n1	n2	q	DF
																					Brown-Forsythe test							H9 DIV11 vs. GBX2-/-DIV 11	158.6	414.4	-255.8	220.7	3	3	1.64	6
																					F (DFn, DFd)	1,790 (2, 6)						H9 DIV11 vs. 4X DIV 11	158.6	1813	-1654	220.7	3	3	10.6	6
																					P value	0.2457						GBX2-/-DIV 11 vs. 4X DIV 11	414.4	1813	-1399	220.7	3	3	8.964	6
																					P value summary	ns
																					Are SDs significantly different (P < 0.05)?	No
																					Bartlett's test
																					Bartlett's statistic (corrected)
																					P value
																					P value summary
																					Are SDs significantly different (P < 0.05)?
																					ANOVA table	SS	DF	MS	F (DFn, DFd)	P value
																					Treatment (between columns)	4758318	2	2379159	F (2, 6) = 32,58	P=0,0006
																					Residual (within columns)	438188	6	73031
																					Total	5196506	8
																					Data summary
																					Number of treatments (columns)	3
																					Number of values (total)	9
																					Table Analyzed	MAFB						Number of families	1
																					Data sets analyzed	A-C						Number of comparisons per family	3
																												Alpha	0.05
																					ANOVA summary
																					F	2.326						Tukey's multiple comparisons test	Mean Diff,	95,00% CI of diff,	Below threshold?	Summary	Adjusted P Value
																					P value	0.1787						H9 DIV11 vs. GBX2-/-DIV 11	-2.41	-9,017 to 4,198	No	ns	0.5381	A-B
																					P value summary	ns						H9 DIV11 vs. 4X DIV 11	-4.643	-11,25 to 1,964	No	ns	0.1583	A-C
																					Significant diff. among means (P < 0.05)?	No						GBX2-/-DIV 11 vs. 4X DIV 11	-2.234	-8,841 to 4,374	No	ns	0.5827	B-C
																					R squared	0.4367
																												Test details	Mean 1	Mean 2	Mean Diff,	SE of diff,	n1	n2	q	DF
																					Brown-Forsythe test							H9 DIV11 vs. GBX2-/-DIV 11	11.27	13.68	-2.41	2.153	3	3	1.582	6
																					F (DFn, DFd)	0,2323 (2, 6)						H9 DIV11 vs. 4X DIV 11	11.27	15.91	-4.643	2.153	3	3	3.049	6
																					P value	0.7995						GBX2-/-DIV 11 vs. 4X DIV 11	13.68	15.91	-2.234	2.153	3	3	1.467	6
																					P value summary	ns
																					Are SDs significantly different (P < 0.05)?	No
																					Bartlett's test
																					Bartlett's statistic (corrected)
																					P value
																					P value summary
																					Are SDs significantly different (P < 0.05)?
																					ANOVA table	SS	DF	MS	F (DFn, DFd)	P value
																					Treatment (between columns)	32.35	2	16.18	F (2, 6) = 2,326	P=0,1787
																					Residual (within columns)	41.73	6	6.955
																					Total	74.08	8
																					Data summary
																					Number of treatments (columns)	3
																					Number of values (total)	9
																					Table Analyzed	EGR2						Number of families	1
																					Data sets analyzed	A-C						Number of comparisons per family	3
																												Alpha	0.05
																					ANOVA summary
																					F	30.17						Tukey's multiple comparisons test	Mean Diff,	95,00% CI of diff,	Below threshold?	Summary	Adjusted P Value
																					P value	0.0007						H9 DIV11 vs. GBX2-/-DIV 11	-0.1317	-0,8126 to 0,5492	No	ns	0.8286	A-B
																					P value summary	***						H9 DIV11 vs. 4X DIV 11	-1.554	-2,235 to -0,8733	Yes	**	0.001	A-C
																					Significant diff. among means (P < 0.05)?	Yes						GBX2-/-DIV 11 vs. 4X DIV 11	-1.422	-2,103 to -0,7416	Yes	**	0.0017	B-C
																					R squared	0.9095
																												Test details	Mean 1	Mean 2	Mean Diff,	SE of diff,	n1	n2	q	DF
																					Brown-Forsythe test							H9 DIV11 vs. GBX2-/-DIV 11	0.3273	0.459	-0.1317	0.2219	3	3	0.8394	6
																					F (DFn, DFd)	1,858 (2, 6)						H9 DIV11 vs. 4X DIV 11	0.3273	1.882	-1.554	0.2219	3	3	9.905	6
																					P value	0.2355						GBX2-/-DIV 11 vs. 4X DIV 11	0.459	1.882	-1.422	0.2219	3	3	9.066	6
																					P value summary	ns
																					Are SDs significantly different (P < 0.05)?	No
																					Bartlett's test
																					Bartlett's statistic (corrected)
																					P value
																					P value summary
																					Are SDs significantly different (P < 0.05)?
																					ANOVA table	SS	DF	MS	F (DFn, DFd)	P value
																					Treatment (between columns)	4.456	2	2.228	F (2, 6) = 30,17	P=0,0007
																					Residual (within columns)	0.4432	6	0.07386
																					Total	4.9	8
																					Data summary
																					Number of treatments (columns)	3
																					Number of values (total)	9
																					Table Analyzed	HOXA2						Number of families	1
																					Data sets analyzed	A-C						Number of comparisons per family	3
																												Alpha	0.05
																					ANOVA summary
																					F	1.675						Tukey's multiple comparisons test	Mean Diff,	95,00% CI of diff,	Below threshold?	Summary	Adjusted P Value
																					P value	0.2643						H9 DIV11 vs. GBX2-/-DIV 11	-85.3	-405,8 to 235,2	No	ns	0.7073	A-B
																					P value summary	ns						H9 DIV11 vs. 4X DIV 11	105.5	-215,0 to 426,1	No	ns	0.5978	A-C
																					Significant diff. among means (P < 0.05)?	No						GBX2-/-DIV 11 vs. 4X DIV 11	190.8	-129,7 to 511,4	No	ns	0.2397	B-C
																					R squared	0.3582
																												Test details	Mean 1	Mean 2	Mean Diff,	SE of diff,	n1	n2	q	DF
																					Brown-Forsythe test							H9 DIV11 vs. GBX2-/-DIV 11	1640	1725	-85.3	104.5	3	3	1.155	6
																					F (DFn, DFd)	0,2004 (2, 6)						H9 DIV11 vs. 4X DIV 11	1640	1534	105.5	104.5	3	3	1.428	6
																					P value	0.8237						GBX2-/-DIV 11 vs. 4X DIV 11	1725	1534	190.8	104.5	3	3	2.583	6
																					P value summary	ns
																					Are SDs significantly different (P < 0.05)?	No
																					Bartlett's test
																					Bartlett's statistic (corrected)
																					P value
																					P value summary
																					Are SDs significantly different (P < 0.05)?
																					ANOVA table	SS	DF	MS	F (DFn, DFd)	P value
																					Treatment (between columns)	54825	2	27412	F (2, 6) = 1,675	P=0,2643
																					Residual (within columns)	98219	6	16370
																					Total	153043	8
																					Data summary
																					Number of treatments (columns)	3
																					Number of values (total)	9
																					Table Analyzed	HOXB1						Number of families	1
																					Data sets analyzed	A-C						Number of comparisons per family	3
																												Alpha	0.05
																					ANOVA summary
																					F	54.28						Tukey's multiple comparisons test	Mean Diff,	95,00% CI of diff,	Below threshold?	Summary	Adjusted P Value
																					P value	0.0001						H9 DIV11 vs. GBX2-/-DIV 11	-1299	-8370 to 5771	No	ns	0.8435	A-B
																					P value summary	***						H9 DIV11 vs. 4X DIV 11	-21413	-28483 to -14342	Yes	***	0.0002	A-C
																					Significant diff. among means (P < 0.05)?	Yes						GBX2-/-DIV 11 vs. 4X DIV 11	-20113	-27184 to -13043	Yes	***	0.0003	B-C
																					R squared	0.9476
																												Test details	Mean 1	Mean 2	Mean Diff,	SE of diff,	n1	n2	q	DF
																					Brown-Forsythe test							H9 DIV11 vs. GBX2-/-DIV 11	965	2264	-1299	2304	3	3	0.7973	6
																					F (DFn, DFd)	1,226 (2, 6)						H9 DIV11 vs. 4X DIV 11	965	22378	-21413	2304	3	3	13.14	6
																					P value	0.3577						GBX2-/-DIV 11 vs. 4X DIV 11	2264	22378	-20113	2304	3	3	12.34	6
																					P value summary	ns
																					Are SDs significantly different (P < 0.05)?	No
																					Bartlett's test
																					Bartlett's statistic (corrected)
																					P value
																					P value summary
																					Are SDs significantly different (P < 0.05)?
																					ANOVA table	SS	DF	MS	F (DFn, DFd)	P value
																					Treatment (between columns)	864730956	2	432365478	F (2, 6) = 54,28	P=0,0001
																					Residual (within columns)	47794118	6	7965686
																					Total	912525073	8
																					Data summary
																					Number of treatments (columns)	3
																					Number of values (total)	9
																					Table Analyzed	HOXA3						Number of families	1
																					Data sets analyzed	A-C						Number of comparisons per family	3
																												Alpha	0.05
																					ANOVA summary
																					F	44.57						Tukey's multiple comparisons test	Mean Diff,	95,00% CI of diff,	Below threshold?	Summary	Adjusted P Value
																					P value	0.0003						H9 DIV11 vs. GBX2-/-DIV 11	-604.9	-1179 to -31,13	Yes	*	0.0408	A-B
																					P value summary	***						H9 DIV11 vs. 4X DIV 11	1134	560,2 to 1708	Yes	**	0.0022	A-C
																					Significant diff. among means (P < 0.05)?	Yes						GBX2-/-DIV 11 vs. 4X DIV 11	1739	1165 to 2313	Yes	***	0.0002	B-C
																					R squared	0.9369
																												Test details	Mean 1	Mean 2	Mean Diff,	SE of diff,	n1	n2	q	DF
																					Brown-Forsythe test							H9 DIV11 vs. GBX2-/-DIV 11	1138	1743	-604.9	187	3	3	4.575	6
																					F (DFn, DFd)	1,654 (2, 6)						H9 DIV11 vs. 4X DIV 11	1138	3.826	1134	187	3	3	8.576	6
																					P value	0.2678						GBX2-/-DIV 11 vs. 4X DIV 11	1743	3.826	1739	187	3	3	13.15	6
																					P value summary	ns
																					Are SDs significantly different (P < 0.05)?	No
																					Bartlett's test
																					Bartlett's statistic (corrected)
																					P value
																					P value summary
																					Are SDs significantly different (P < 0.05)?
																					ANOVA table	SS	DF	MS	F (DFn, DFd)	P value
																					Treatment (between columns)	4675614	2	2337807	F (2, 6) = 44,57	P=0,0003
																					Residual (within columns)	314726	6	52454
																					Total	4990341	8
																					Data summary
																					Number of treatments (columns)	3
																					Number of values (total)	9
																					Table Analyzed	HOXB2						Number of families	1
																					Data sets analyzed	A-C						Number of comparisons per family	3
																												Alpha	0.05
																					ANOVA summary
																					F	13.14						Tukey's multiple comparisons test	Mean Diff,	95,00% CI of diff,	Below threshold?	Summary	Adjusted P Value
																					P value	0.0064						H9 DIV11 vs. GBX2-/-DIV 11	-425.5	-1026 to 175,1	No	ns	0.1548	A-B
																					P value summary	**						H9 DIV11 vs. 4X DIV 11	-999.9	-1601 to -399,3	Yes	**	0.0053	A-C
																					Significant diff. among means (P < 0.05)?	Yes						GBX2-/-DIV 11 vs. 4X DIV 11	-574.4	-1175 to 26,17	No	ns	0.059	B-C
																					R squared	0.8142
																												Test details	Mean 1	Mean 2	Mean Diff,	SE of diff,	n1	n2	q	DF
																					Brown-Forsythe test							H9 DIV11 vs. GBX2-/-DIV 11	893.4	1319	-425.5	195.7	3	3	3.074	6
																					F (DFn, DFd)	0,07650 (2, 6)						H9 DIV11 vs. 4X DIV 11	893.4	1893	-999.9	195.7	3	3	7.224	6
																					P value	0.9272						GBX2-/-DIV 11 vs. 4X DIV 11	1319	1893	-574.4	195.7	3	3	4.15	6
																					P value summary	ns
																					Are SDs significantly different (P < 0.05)?	No
																					Bartlett's test
																					Bartlett's statistic (corrected)
																					P value
																					P value summary
																					Are SDs significantly different (P < 0.05)?
																					ANOVA table	SS	DF	MS	F (DFn, DFd)	P value
																					Treatment (between columns)	1510852	2	755426	F (2, 6) = 13,14	P=0,0064
																					Residual (within columns)	344836	6	57473
																					Total	1855688	8
																					Data summary
																					Number of treatments (columns)	3
																					Number of values (total)	9
																					Table Analyzed	HOXA4						Number of families	1
																					Data sets analyzed	A-C						Number of comparisons per family	3
																												Alpha	0.05
																					ANOVA summary
																					F	98.03						Tukey's multiple comparisons test	Mean Diff,	95,00% CI of diff,	Below threshold?	Summary	Adjusted P Value
																					P value	<0,0001						H9 DIV11 vs. GBX2-/-DIV 11	30.57	-38,33 to 99,48	No	ns	0.4163	A-B
																					P value summary	****						H9 DIV11 vs. 4X DIV 11	286.3	217,4 to 355,2	Yes	****	<0,0001	A-C
																					Significant diff. among means (P < 0.05)?	Yes						GBX2-/-DIV 11 vs. 4X DIV 11	255.8	186,8 to 324,7	Yes	****	<0,0001	B-C
																					R squared	0.9703
																												Test details	Mean 1	Mean 2	Mean Diff,	SE of diff,	n1	n2	q	DF
																					Brown-Forsythe test							H9 DIV11 vs. GBX2-/-DIV 11	306.3	275.8	30.57	22.46	3	3	1.925	6
																					F (DFn, DFd)	2,049 (2, 6)						H9 DIV11 vs. 4X DIV 11	306.3	20	286.3	22.46	3	3	18.03	6
																					P value	0.2098						GBX2-/-DIV 11 vs. 4X DIV 11	275.8	20	255.8	22.46	3	3	16.1	6
																					P value summary	ns
																					Are SDs significantly different (P < 0.05)?	No
																					Bartlett's test
																					Bartlett's statistic (corrected)
																					P value
																					P value summary
																					Are SDs significantly different (P < 0.05)?
																					ANOVA table	SS	DF	MS	F (DFn, DFd)	P value
																					Treatment (between columns)	148327	2	74164	F (2, 6) = 98,03	P<0,0001
																					Residual (within columns)	4539	6	756.6
																					Total	152867	8
																					Data summary
																					Number of treatments (columns)	3
																					Number of values (total)	9
																					Table Analyzed	HOXB8						Number of families	1
																					Data sets analyzed	A-C						Number of comparisons per family	3
																												Alpha	0.05
																					ANOVA summary
																					F	75.01						Tukey's multiple comparisons test	Mean Diff,	95,00% CI of diff,	Below threshold?	Summary	Adjusted P Value
																					P value	<0,0001						H9 DIV11 vs. GBX2-/-DIV 11	730.5	-799,1 to 2260	No	ns	0.37	A-B
																					P value summary	****						H9 DIV11 vs. 4X DIV 11	5615	4086 to 7145	Yes	****	<0,0001	A-C
																					Significant diff. among means (P < 0.05)?	Yes						GBX2-/-DIV 11 vs. 4X DIV 11	4885	3355 to 6414	Yes	***	0.0002	B-C
																					R squared	0.9615
																												Test details	Mean 1	Mean 2	Mean Diff,	SE of diff,	n1	n2	q	DF
																					Brown-Forsythe test							H9 DIV11 vs. GBX2-/-DIV 11	5635	4905	730.5	498.5	3	3	2.072	6
																					F (DFn, DFd)	1,061 (2, 6)						H9 DIV11 vs. 4X DIV 11	5635	20	5615	498.5	3	3	15.93	6
																					P value	0.4033						GBX2-/-DIV 11 vs. 4X DIV 11	4905	20	4885	498.5	3	3	13.86	6
																					P value summary	ns
																					Are SDs significantly different (P < 0.05)?	No
																					Bartlett's test
																					Bartlett's statistic (corrected)
																					P value
																					P value summary
																					Are SDs significantly different (P < 0.05)?
																					ANOVA table	SS	DF	MS	F (DFn, DFd)	P value
																					Treatment (between columns)	55926243	2	27963122	F (2, 6) = 75,01	P<0,0001
																					Residual (within columns)	2236676	6	372779
																					Total	58162919	8
																					Data summary
																					Number of treatments (columns)	3
																					Number of values (total)	9
																					Table Analyzed	HOXC10						Number of families	1
																					Data sets analyzed	A-C						Number of comparisons per family	3
																												Alpha	0.05
																					ANOVA summary
																					F	10.77						Tukey's multiple comparisons test	Mean Diff,	95,00% CI of diff,	Below threshold?	Summary	Adjusted P Value
																					P value	0.0103						H9 DIV11 vs. GBX2-/-DIV 11	-312.8	-709,4 to 83,93	No	ns	0.1132	A-B
																					P value summary	*						H9 DIV11 vs. 4X DIV 11	287.1	-109,6 to 683,8	No	ns	0.1458	A-C
																					Significant diff. among means (P < 0.05)?	Yes						GBX2-/-DIV 11 vs. 4X DIV 11	599.8	203,2 to 996,5	Yes	**	0.0084	B-C
																					R squared	0.7821
																												Test details	Mean 1	Mean 2	Mean Diff,	SE of diff,	n1	n2	q	DF
																					Brown-Forsythe test							H9 DIV11 vs. GBX2-/-DIV 11	307.1	619.8	-312.8	129.3	3	3	3.421	6
																					F (DFn, DFd)	1,369 (2, 6)						H9 DIV11 vs. 4X DIV 11	307.1	20	287.1	129.3	3	3	3.14	6
																					P value	0.3238						GBX2-/-DIV 11 vs. 4X DIV 11	619.8	20	599.8	129.3	3	3	6.561	6
																					P value summary	ns
																					Are SDs significantly different (P < 0.05)?	No
																					Bartlett's test
																					Bartlett's statistic (corrected)
																					P value
																					P value summary
																					Are SDs significantly different (P < 0.05)?
																					ANOVA table	SS	DF	MS	F (DFn, DFd)	P value
																					Treatment (between columns)	540054	2	270027	F (2, 6) = 10,77	P=0,0103
																					Residual (within columns)	150436	6	25073
																					Total	690489	8
																					Data summary
																					Number of treatments (columns)	3
																					Number of values (total)	9

## Sheet: Fig 2
	Figure 2
	2b									2c									2e							2f								2h
																				FOXA2+LMX1A+% DIV16							FOXA2+LMX1A+% DIV16								(TH+/DAPI)% DIV30
	FOXA2+% DIV16	H9								FOXA2+LMX1A+% DIV16	H9								Group	Round#11	Round#17	Round#19	Mean	SD		Group	Round#14	Round#16	Round#18	Round#20	Mean	SD		Group	Round#11	Round#17	Round#19	Mean	SD
	Treatment	Round #4	Round #5	Round #6	Round #7	Round #8	Mean	SD		Treatment	Round #4	Round #5	Round #6	Round #7	Round #8	Mean	SD		H1	68.9	77.3	78.4	74.8667	5.19647		GBA	60.3	55	59.7	66.4	60.35	4.67796		H1	4.4283	5.92927	15.9085	8.75536	6.2401
	0.6 µM CHIR	42.5	74	75.1	74.9	84.2	70.14	15.9985		0.6 µM CHIR	37	69	67	68.1	75.7	63.36	15.1216		4X-H1-NC1	82.5	92.1	87.9	87.5	4.81248		4X-GBA-C7	62.6	69.1	67.4	86.1	71.3	10.2434		4X-H1-NC1	31.468	33.7751	30.9273	32.0568	1.51243
	0.7 µM CHIR	81.1	80.6	85.6	81.1	84	82.48	2.20159		0.7 µM CHIR	76.3	75.7	79.2	70	75.6	75.36	3.33662									4X-GBA-C8	59.9	76.7	91.8	N/A	76.1333	15.9575
	0.8 µM CHIR	82.6	84.8	86	80.6	79.9	82.78	2.62336		0.8 µM CHIR	77	77.5	75.2	51.2	67.1	69.6	11.1056			OTX2+EN1+% DIV16															(EN1+TH+/TH)% DIV30
																			Group	Round#11	Round#17	Round#19	Mean	SD			OTX2+EN1% DIV16							Group	Round#11	Round#17	Round#19	Mean	SD
	FOXA2+% DIV16	4X								FOXA2+LMX1A+% DIV16	4X								H1	34.3	46.1	55.5	45.3	10.6226		Group	Round#14	Round#16	Round#18	Round#20	Mean	SD		H1	64.7115	69.7516	65.5782	66.6805	2.69478
	Treatment	Round #4	Round #5	Round #6	Round #7	Round #8	Mean	SD		Treatment	Round #4	Round #5	Round #6	Round #7	Round #8	Mean	SD		4X-H1-NC1	83.4	88.7	85.2	85.7667	2.69506		GBA	0.4	0.9	2.08	2.62	1.5	1.02645		4X-H1-NC1	87.1058	87.2505	85.5741	86.6435	0.928897
	0.6 µM CHIR	50.9	63.8	67.3	62.7	77.1	64.36	9.42327		0.6 µM CHIR	47.8	60.3	64.1	59.3	73.3	60.96	9.19935									4X-GBA-C7	50	65.6	72.2	85.2	68.25	14.64
	0.7 µM CHIR	81.3	75.1	74.4	79.5	79.5	77.96	3.03117		0.7 µM CHIR	78.4	71.8	70.5	75.2	75.1	74.2	3.11849			FOXA2+LMX1A+OTX2+EN1+% DIV16						4X-GBA-C8	29.6	61.6	79.9	N/A	57.0333	25.4591			(FOXA2+TH+/TH)% DIV30
	0.8 µM CHIR	82	74.7	82.9	79.9	77.4	79.38	3.36705		0.8 µM CHIR	78.8	71.2	77.3	76.9	72.4	75.32	3.31768		Group	Round#11	Round#17	Round#19	Mean	SD										Group	Round#11	Round#17	Round#19	Mean	SD
																			H1	33.1	44.8	53.3	43.7333	10.1422			FOXA2+LMX1A+OTX2+EN1+% DIV16							H1	97.822	95.4702	94.632	95.9747	1.65374
	LMX1A+% DIV16	H9								OTX2+EN1% DIV16	H9								4X-H1-NC1	78.72	86.14	81.84	82.2333	3.72561		Group	Round#14	Round#16	Round#18	Round#20	Mean	SD		4X-H1-NC1	98.5067	96.7671	97.7013	97.6584	0.870635
	Treatment	Round #4	Round #5	Round #6	Round #7	Round #8	Mean	SD		Treatment	Round #4	Round #5	Round #6	Round #7	Round #8	Mean	SD									GBA	0.45	1.16	2.74	3.72	2.0175	1.48469
	0.6 µM CHIR	51.6	77.7	79	75.9	81.6	73.16	12.23		0.6 µM CHIR	6.18	28	33.4	19.7	21.4	21.736	10.2656		Table Analyzed	FOXA2+LMX1A+						4X-GBA-C7	42.82	57.74	64.4	78.84	60.95	14.955			(TH/DAPI)% DIV30
	0.7 µM CHIR	85.6	82.6	87.7	78.2	84.9	83.8	3.62146		0.7 µM CHIR	29.4	36.3	26.6	20.7	15.5	25.7	7.99844									4X-GBA-C8	27.2	55.89	71.73	N/A	51.6067	22.5719			H9
	0.8 µM CHIR	86.3	84.2	80.1	58.1	75.1	76.76	11.2747		0.8 µM CHIR	46.9	26.1	35.9	3.57	11.1	24.714	17.6895		Column B	4X-H1-NC1														Treatment	Round #4	Round #5	Round #6	Round #7	Round #8	Mean	SD
																			vs.	vs,						Table Analyzed	FOXA2+LMX1A+% DIV16							0.7 µM CHIR	N/A	10.7248	N/A	6.25407	6.3206	7.76649	2.5622
	LMX1A+% DIV16	4X								OTX2+EN1% DIV16	4X									H1						Data sets analyzed	A-C							0.8 µM CHIR	4.62633	N/A	4.27555	N/A	2.89456	3.93215	0.915535
	Treatment	Round #4	Round #5	Round #6	Round #7	Round #8	Mean	SD		Treatment	Round #4	Round #5	Round #6	Round #7	Round #8	Mean	SD
	0.6 µM CHIR	63.8	73.7	75.5	71.1	78.4	72.5	5.54301		0.6 µM CHIR	19.9	39.4	42.3	36.4	63.3	40.26	15.5336		Unpaired t test							ANOVA summary
	0.7 µM CHIR	86.8	81.5	82	84.2	81	83.1	2.40208		0.7 µM CHIR	65.9	57.7	45.7	65.6	63	59.58	8.42716		P value	0.0366						F	2.12								4X
	0.8 µM CHIR	83.3	76.9	86.2	80.3	76.1	80.56	4.26239		0.8 µM CHIR	76.2	69.5	67.1	75.8	72.2	72.16	3.945		P value summary	*						P value	0.1824							Treatment	Round #4	Round #5	Round #6	Round #7	Round #8	Mean	SD
																			Significantly different (P < 0.05)?	Yes						P value summary	ns							0.7 µM CHIR	N/A	17.8411	9.12076	16.777	10.1341	13.4683	4.47539
	OTX2+% DIV16	H9								FOXA2+LMX1A+OTX2+EN1+% DIV16	H9								One- or two-tailed P value?	Two-tailed						Significant diff. among means (P < 0.05)?	No							0.8 µM CHIR	18.8036	N/A	22.5561	N/A	15.8813	19.0803	3.34604
	Treatment	Round #4	Round #5	Round #6	Round #7	Round #8	Mean	SD		Treatment	Round #4	Round #5	Round #6	Round #7	Round #8	Mean	SD		t, df	t=3,089, df=4						R squared	0.3465
	0.6 µM CHIR	80.7	62.4	62.9	51.3	38.1	59.08	15.7617		0.6 µM CHIR	5.69	27.3	31.1	18.8	21.5	20.878	9.76104																		(EN1+TH+/TH)% DIV30
	0.7 µM CHIR	69.7	55.3	59.1	37.4	40.9	52.48	13.3211		0.7 µM CHIR	28.1	35.5	25.7	19.5	15.2	24.8	7.8492		How big is the difference?							Brown-Forsythe test									H9
	0.8 µM CHIR	71	40.6	53.5	6.97	20.5	38.514	25.5137		0.8 µM CHIR	45.2	25.9	34.8	3.29	11	24.038	17.085		Mean of column A	74.87						F (DFn, DFd)	1,013 (2, 8)							Treatment	Round #4	Round #5	Round #6	Round #7	Round #8	Mean	SD
																			Mean of column B	87.5						P value	0.4054							0.7 µM CHIR	N/A	18	N/A	25.5	29.7	24.4	5.92706
	OTX2+% DIV16	4X								FOXA2+LMX1A+OTX2+EN1+% DIV16	4X								Difference between means (B - A) ± SEM	12,63 ± 4,089						P value summary	ns							0.8 µM CHIR	20.2	N/A	45	N/A	35.2	33.4667	12.4905
	Treatment	Round #4	Round #5	Round #6	Round #7	Round #8	Mean	SD		Treatment	Round #4	Round #5	Round #6	Round #7	Round #8	Mean	SD		95% confidence interval	1,280 to 23,99						Are SDs significantly different (P < 0.05)?	No
	0.6 µM CHIR	92.5	86.6	85.5	84.8	85.1	86.9	3.2039		0.6 µM CHIR	18.7	37.3	40.1	34.3	60.8	38.24	15.0883		R squared (eta squared)	0.7047
	0.7 µM CHIR	90.2	83.2	86	86.9	85.4	86.34	2.55304		0.7 µM CHIR	62.8	54.9	43.6	61.6	60.5	56.68	7.91372									Bartlett's test									4X
	0.8 µM CHIR	86.5	79.4	89.6	80.7	79.5	83.14	4.64252		0.8 µM CHIR	73	66.2	62.3	73.2	68.7	68.68	4.63541		F test to compare variances							Bartlett's statistic (corrected)								Treatment	Round #4	Round #5	Round #6	Round #7	Round #8	Mean	SD
																			F, DFn, Dfd	1,166, 2, 2						P value								0.7 µM CHIR	N/A	35.3	N/A	43.9	30.2	36.4667	6.92411
	EN1+% DIV16	H9								Table Analyzed	FOXA2+LMX1A+% DIV16								P value	0.9234						P value summary								0.8 µM CHIR	67.4	N/A	42.2	N/A	71.7	60.4333	15.9362
	Treatment	Round #4	Round #5	Round #6	Round #7	Round #8	Mean	SD											P value summary	ns						Are SDs significantly different (P < 0.05)?
	0.6 µM CHIR	6.76	32	39.6	22.8	33.5	26.932	12.7797		Two-way ANOVA	Ordinary								Significantly different (P < 0.05)?	No															(FOXA2+TH+/TH)% DIV30
	0.7 µM CHIR	33.2	42.6	31.4	27.5	21.4	31.22	7.8059		Alpha	0.05															ANOVA table	SS	DF	MS	F (DFn, DFd)	P value				H9
	0.8 µM CHIR	52.4	36.2	41.9	6.15	16.6	30.65	18.895											Data analyzed							Treatment (between columns)	471.6	2	235.8	F (2, 8) = 2,120	P=0,1824			Treatment	Round #4	Round #5	Round #6	Round #7	Round #8	Mean	SD
										Source of Variation	% of total variation	P value	P value summary	Significant?					Sample size, column A	3						Residual (within columns)	889.7	8	111.2					0.7 µM CHIR	N/A	91.0932	N/A	88.7636	89.4107	89.7559	1.20252
	EN1+% DIV16	4X								Interaction	3.327	0.5502	ns	No					Sample size, column B	3						Total	1361	10						0.8 µM CHIR	89.5887	N/A	92.5198	N/A	92.2222	91.4436	1.61323
	Treatment	Round #4	Round #5	Round #6	Round #7	Round #8	Mean	SD		Row Factor	31.38	0.0089	**	Yes
	0.6 µM CHIR	20.8	41.6	44.2	38.1	66.7	42.28	16.4267		Column Factor	0.1352	0.8253	ns	No					Table Analyzed	OTX2+EN1+						Data summary
	0.7 µM CHIR	67.7	59.2	48.3	68.3	66.4	61.98	8.47154																		Number of treatments (columns)	3								4X
	0.8 µM CHIR	78	71.6	68.6	78.7	74.1	74.2	4.26673		ANOVA table	SS	DF	MS	F (DFn, DFd)	P value				Column B	4X-H1-NC1						Number of values (total)	11							Treatment	Round #4	Round #5	Round #6	Round #7	Round #8	Mean	SD
										Interaction	95.67	2	47.84	F (2, 24) = 0,6126	P=0,5502				vs.	vs,														0.7 µM CHIR	N/A	84.6741	84.4001	83.6887	82.3372	83.775	1.04463
Table Analyzed	FOXA2+% DIV16									Row Factor	902.5	2	451.2	F (2, 24) = 5,779	P=0,0089				Column A	H1				Number of families	1									0.8 µM CHIR	90.3979	N/A	95.3514	N/A	94.0914	93.2802	2.57448
										Column Factor	3.888	1	3.888	F (1, 24) = 0,04979	P=0,8253									Number of comparisons per family	2
Two-way ANOVA	Ordinary									Residual	1874	24	78.08						Unpaired t test					Alpha	0.05									Table Analyzed	H1 4X-H1-NC1 (TH+/DAPI)% DIV30
Alpha	0.05																		P value	0.0031
										Difference between column means									P value summary	**				Dunnett's multiple comparisons test	Mean Diff,	95,00% CI of diff,	Below threshold?	Summary	Adjusted P Value	A-?				Column B	4X-H1-NC1
Source of Variation	% of total variation	P value	P value summary	Significant?						Mean of H9	69.44								Significantly different (P < 0.05)?	Yes				GBA vs. 4X-GBA-C7	-10.95	-30,94 to 9,035	No	ns	0.2982	B	4X-GBA-C7			vs.	vs,
Interaction	0.2468	0.9453	ns	No						Mean of 4X	70.16								One- or two-tailed P value?	Two-tailed				GBA vs. 4X-GBA-C8	-15.78	-37,37 to 5,803	No	ns	0.1481	C	4X-GBA-C8			Column A	H1
Row Factor	41.81	0.0009	***	Yes						Difference between means	-0.72								t, df	t=6,396, df=4
Column Factor	5.445	0.1277	ns	No						SE of difference	3.227													Test details	Mean 1	Mean 2	Mean Diff,	SE of diff,	n1	n2	q	DF		Unpaired t test
										95% CI of difference	-7,379 to 5,939								How big is the difference?					GBA vs. 4X-GBA-C7	60.35	71.3	-10.95	7.457	4	4	1.468	8		P value	0.0033
ANOVA table	SS	DF	MS	F (DFn, DFd)	P value														Mean of column A	45.3				GBA vs. 4X-GBA-C8	60.35	76.13	-15.78	8.055	4	3	1.96	8		P value summary	**
Interaction	7.089	2	3.544	F (2, 24) = 0,05641	P=0,9453					Data summary									Mean of column B	85.77														Significantly different (P < 0.05)?	Yes
Row Factor	1201	2	600.4	F (2, 24) = 9,555	P=0,0009					Number of columns (Column Factor)	2								Difference between means (B - A) ± SEM	40,47 ± 6,327						Table Analyzed	OTX2+EN1% DIV16							One- or two-tailed P value?	Two-tailed
Column Factor	156.4	1	156.4	F (1, 24) = 2,489	P=0,1277					Number of rows (Row Factor)	3								95% confidence interval	22,90 to 58,03						Data sets analyzed	A-C							t, df	t=6,286, df=4
Residual	1508	24	62.83							Number of values	30								R squared (eta squared)	0.9109
																										ANOVA summary								How big is the difference?
Difference between column means										Compare each cell mean with the other cell mean in that row									F test to compare variances							F	20.56							Mean of column A	8.755
Mean of H9	78.47																		F, DFn, Dfd	15,54, 2, 2						P value	0.0007							Mean of column B	32.06
Mean of 4X	73.9									Number of families	1								P value	0.121						P value summary	***							Difference between means (B - A) ± SEM	23,30 ± 3,707
Difference between means	4.567									Number of comparisons per family	3								P value summary	ns						Significant diff. among means (P < 0.05)?	Yes							95% confidence interval	13,01 to 33,59
SE of difference	2.894									Alpha	0.05								Significantly different (P < 0.05)?	No						R squared	0.8371							R squared (eta squared)	0.9081
95% CI of difference	-1,407 to 10,54
										Šídák's multiple comparisons test	Mean Diff,	95,00% CI of diff,	Below threshold?	Summary	Adjusted P Value				Data analyzed							Brown-Forsythe test								F test to compare variances
Data summary																			Sample size, column A	3						F (DFn, DFd)	2,509 (2, 8)							F, DFn, Dfd	17,02, 2, 2
Number of columns (Column Factor)	2									H9 - 4X									Sample size, column B	3						P value	0.1426							P value	0.111
Number of rows (Row Factor)	3									0.6 µM CHIR	2.4	-11,94 to 16,74	No	ns	0.9645											P value summary	ns							P value summary	ns
Number of values	30									0.7 µM CHIR	1.16	-13,18 to 15,50	No	ns	0.9957				Table Analyzed	FOXA2+LMX1A+OTX2+EN1+						Are SDs significantly different (P < 0.05)?	No							Significantly different (P < 0.05)?	No
										0.8 µM CHIR	-5.72	-20,06 to 8,621	No	ns	0.6804
Compare each cell mean with the other cell mean in that row																			Column B	4X-H1-NC1						Bartlett's test								Data analyzed
																			vs.	vs,						Bartlett's statistic (corrected)								Sample size, column A	3
Number of families	1									Test details	Mean 1	Mean 2	Mean Diff,	SE of diff,	N1	N2	t	DF	Column A	H1						P value								Sample size, column B	3
Number of comparisons per family	3																									P value summary
Alpha	0.05									H9 - 4X									Unpaired t test							Are SDs significantly different (P < 0.05)?								Table Analyzed	H14X-H1-NC1 (EN1+TH+/TH)% DIV30
										0.6 µM CHIR	63.36	60.96	2.4	5.589	5	5	0.4294	24	P value	0.0035
Šídák's multiple comparisons test	Mean Diff,	95,00% CI of diff,	Below threshold?	Summary	Adjusted P Value					0.7 µM CHIR	75.36	74.2	1.16	5.589	5	5	0.2076	24	P value summary	**						ANOVA table	SS	DF	MS	F (DFn, DFd)	P value			Column B	4X-H1-NC1
										0.8 µM CHIR	69.6	75.32	-5.72	5.589	5	5	1.024	24	Significantly different (P < 0.05)?	Yes						Treatment (between columns)	9982	2	4991	F (2, 8) = 20,56	P=0,0007			vs.	vs,
H9 - 4X																			One- or two-tailed P value?	Two-tailed						Residual (within columns)	1942	8	242.8					Column A	H1
0.6 µM CHIR	5.78	-7,085 to 18,64	No	ns	0.5953					Table Analyzed	OTX2+EN1% DIV16								t, df	t=6,172, df=4						Total	11925	10
0.7 µM CHIR	4.52	-8,345 to 17,38	No	ns	0.7573																													Unpaired t test
0.8 µM CHIR	3.4	-9,465 to 16,26	No	ns	0.8781					Two-way ANOVA	Ordinary								How big is the difference?							Data summary								P value	0.0003
										Alpha	0.05								Mean of column A	43.73						Number of treatments (columns)	3							P value summary	***
																			Mean of column B	82.23						Number of values (total)	11							Significantly different (P < 0.05)?	Yes
Test details	Mean 1	Mean 2	Mean Diff,	SE of diff,	N1	N2	t	DF		Source of Variation	% of total variation	P value	P value summary	Significant?					Difference between means (B - A) ± SEM	38,50 ± 6,238														One- or two-tailed P value?	Two-tailed
										Interaction	7.387	0.0348	*	Yes					95% confidence interval	21,18 to 55,82				Number of families	1									t, df	t=12,13, df=4
H9 - 4X										Row Factor	11.13	0.0086	**	Yes					R squared (eta squared)	0.905				Number of comparisons per family	2
0.6 µM CHIR	70.14	64.36	5.78	5.013	5	5	1.153	24		Column Factor	58.62	<0,0001	****	Yes										Alpha	0.05									How big is the difference?
0.7 µM CHIR	82.48	77.96	4.52	5.013	5	5	0.9016	24											F test to compare variances															Mean of column A	66.68
0.8 µM CHIR	82.78	79.38	3.4	5.013	5	5	0.6782	24		ANOVA table	SS	DF	MS	F (DFn, DFd)	P value				F, DFn, Dfd	7,411, 2, 2				Dunnett's multiple comparisons test	Mean Diff,	95,00% CI of diff,	Below threshold?	Summary	Adjusted P Value	A-?				Mean of column B	86.64
										Interaction	1047	2	523.5	F (2, 24) = 3,877	P=0,0348				P value	0.2378				GBA vs. 4X-GBA-C7	-66.75	-96,28 to -37,22	Yes	***	0.0006	B	4X-GBA-C7			Difference between means (B - A) ± SEM	19,96 ± 1,646
Table Analyzed	LMX1A+% DIV16									Row Factor	1578	2	788.8	F (2, 24) = 5,842	P=0,0086				P value summary	ns				GBA vs. 4X-GBA-C8	-55.53	-87,43 to -23,64	Yes	**	0.003	C	4X-GBA-C8			95% confidence interval	15,39 to 24,53
										Column Factor	8308	1	8308	F (1, 24) = 61,53	P<0,0001				Significantly different (P < 0.05)?	No														R squared (eta squared)	0.9735
Two-way ANOVA	Ordinary									Residual	3241	24	135											Test details	Mean 1	Mean 2	Mean Diff,	SE of diff,	n1	n2	q	DF
Alpha	0.05																		Data analyzed					GBA vs. 4X-GBA-C7	1.5	68.25	-66.75	11.02	4	4	6.058	8		F test to compare variances
										Difference between column means									Sample size, column A	3				GBA vs. 4X-GBA-C8	1.5	57.03	-55.53	11.9	4	3	4.666	8		F, DFn, Dfd	8,416, 2, 2
Source of Variation	% of total variation	P value	P value summary	Significant?						Mean of H9	24.05								Sample size, column B	3														P value	0.2124
Interaction	1.688	0.7499	ns	No						Mean of 4X	57.33															Table Analyzed	FOXA2+LMX1A+OTX2+EN1+% DIV16							P value summary	ns
Row Factor	28.54	0.0161	*	Yes						Difference between means	-33.28															Data sets analyzed	A-C							Significantly different (P < 0.05)?	No
Column Factor	0.2503	0.7713	ns	No						SE of difference	4.243
										95% CI of difference	-42,04 to -24,53															ANOVA summary								Data analyzed
ANOVA table	SS	DF	MS	F (DFn, DFd)	P value																					F	18.46							Sample size, column A	3
Interaction	33.45	2	16.73	F (2, 24) = 0,2913	P=0,7499					Data summary																P value	0.001							Sample size, column B	3
Row Factor	565.7	2	282.9	F (2, 24) = 4,927	P=0,0161					Number of columns (Column Factor)	2															P value summary	**
Column Factor	4.961	1	4.961	F (1, 24) = 0,08642	P=0,7713					Number of rows (Row Factor)	3															Significant diff. among means (P < 0.05)?	Yes							Table Analyzed	H1 4X-H1-NC1 (FOXA2+TH+/TH)% DIV30
Residual	1378	24	57.41							Number of values	30															R squared	0.8219
																																		Column B	4X-H1-NC1
Difference between column means										Compare each cell mean with the other cell mean in that row																Brown-Forsythe test								vs.	vs,
Mean of H9	77.91																									F (DFn, DFd)	2,236 (2, 8)							Column A	H1
Mean of 4X	78.72									Number of families	1															P value	0.1693
Difference between means	-0.8133									Number of comparisons per family	3															P value summary	ns							Unpaired t test
SE of difference	2.767									Alpha	0.05															Are SDs significantly different (P < 0.05)?	No							P value	0.1937
95% CI of difference	-6,524 to 4,897																																	P value summary	ns
										Šídák's multiple comparisons test	Mean Diff,	95,00% CI of diff,	Below threshold?	Summary	Adjusted P Value											Bartlett's test								Significantly different (P < 0.05)?	No
Data summary																										Bartlett's statistic (corrected)								One- or two-tailed P value?	Two-tailed
Number of columns (Column Factor)	2									H9 - 4X																P value								t, df	t=1,560, df=4
Number of rows (Row Factor)	3									0.6 µM CHIR	-18.52	-37,38 to 0,3346	No	ns	0.0553											P value summary
Number of values	30									0.7 µM CHIR	-33.88	-52,74 to -15,02	Yes	***	0.0003											Are SDs significantly different (P < 0.05)?								How big is the difference?
										0.8 µM CHIR	-47.45	-66,30 to -28,59	Yes	****	<0,0001																			Mean of column A	95.97
Compare each cell mean with the other cell mean in that row																										ANOVA table	SS	DF	MS	F (DFn, DFd)	P value			Mean of column B	97.66
																										Treatment (between columns)	7830	2	3915	F (2, 8) = 18,46	P=0,0010			Difference between means (B - A) ± SEM	1,684 ± 1,079
Number of families	1									Test details	Mean 1	Mean 2	Mean Diff,	SE of diff,	N1	N2	t	DF								Residual (within columns)	1697	8	212.1					95% confidence interval	-1,312 to 4,679
Number of comparisons per family	3																									Total	9526	10						R squared (eta squared)	0.3784
Alpha	0.05									H9 - 4X
										0.6 µM CHIR	21.74	40.26	-18.52	7.349	5	5	2.521	24								Data summary								F test to compare variances
Šídák's multiple comparisons test	Mean Diff,	95,00% CI of diff,	Below threshold?	Summary	Adjusted P Value					0.7 µM CHIR	25.7	59.58	-33.88	7.349	5	5	4.61	24								Number of treatments (columns)	3							F, DFn, Dfd	3,608, 2, 2
										0.8 µM CHIR	24.71	72.16	-47.45	7.349	5	5	6.456	24								Number of values (total)	11							P value	0.434
H9 - 4X																																		P value summary	ns
0.6 µM CHIR	0.66	-11,64 to 12,96	No	ns	0.9987					Table Analyzed	FOXA2+LMX1A+OTX2+EN1+% DIV16													Number of families	1									Significantly different (P < 0.05)?	No
0.7 µM CHIR	0.7	-11,60 to 13,00	No	ns	0.9985																			Number of comparisons per family	2
0.8 µM CHIR	-3.8	-16,10 to 8,497	No	ns	0.8202					Two-way ANOVA	Ordinary													Alpha	0.05									Data analyzed
										Alpha	0.05																							Sample size, column A	3
																								Dunnett's multiple comparisons test	Mean Diff,	95,00% CI of diff,	Below threshold?	Summary	Adjusted P Value	A-?				Sample size, column B	3
Test details	Mean 1	Mean 2	Mean Diff,	SE of diff,	N1	N2	t	DF		Source of Variation	% of total variation	P value	P value summary	Significant?										GBA vs. 4X-GBA-C7	-58.93	-86,53 to -31,34	Yes	***	0.0008	B	4X-GBA-C7
										Interaction	7.288	0.0405	*	Yes										GBA vs. 4X-GBA-C8	-49.59	-79,40 to -19,78	Yes	**	0.0039	C	4X-GBA-C8			Table Analyzed	H9 4X (TH/DAPI)% DIV30						Compare cell means regardless of rows and columns
H9 - 4X										Row Factor	11.44	0.009	**	Yes
0.6 µM CHIR	73.16	72.5	0.66	4.792	5	5	0.1377	24		Column Factor	57.47	<0,0001	****	Yes										Test details	Mean 1	Mean 2	Mean Diff,	SE of diff,	n1	n2	q	DF		Two-way ANOVA	Ordinary						Number of families	1
0.7 µM CHIR	83.8	83.1	0.7	4.792	5	5	0.1461	24																GBA vs. 4X-GBA-C7	2.018	60.95	-58.93	10.3	4	4	5.723	8		Alpha	0.05						Number of comparisons per family	6
0.8 µM CHIR	76.76	80.56	-3.8	4.792	5	5	0.793	24		ANOVA table	SS	DF	MS	F (DFn, DFd)	P value									GBA vs. 4X-GBA-C8	2.018	51.61	-49.59	11.12	4	3	4.459	8									Alpha	0.05
										Interaction	931.5	2	465.8	F (2, 24) = 3,674	P=0,0405																			Source of Variation	% of total variation	P value	P value summary	Significant?
Table Analyzed	OTX2+% DIV16									Row Factor	1463	2	731.4	F (2, 24) = 5,770	P=0,0090																			Interaction	14.34	0.0302	*	Yes			Šídák's multiple comparisons test	Predicted (LS) mean diff,	95,00% CI of diff,	Below threshold?	Summary	Adjusted P Value
										Column Factor	7345	1	7345	F (1, 24) = 57,95	P<0,0001																			Row Factor	0.5077	0.6402	ns	No
Two-way ANOVA	Ordinary									Residual	3042	24	126.8																					Column Factor	69.84	0.0003	***	Yes			CHIR0.7:H9 vs. CHIR0.7:4X	-5.702	-14,12 to 2,712	No	ns	0.2617
Alpha	0.05																																								CHIR0.7:H9 vs. CHIR0.8:H9	3.834	-5,161 to 12,83	No	ns	0.7112
										Difference between column means																								ANOVA table	SS (Type III)	DF	MS	F (DFn, DFd)	P value		CHIR0.7:H9 vs. CHIR0.8:4X	-11.31	-20,31 to -2,319	Yes	*	0.0135
Source of Variation	% of total variation	P value	P value summary	Significant?						Mean of H9	23.24																							Interaction	71.39	1	71.39	F (1, 9) = 6,604	P=0,0302		CHIR0.7:4X vs. CHIR0.8:H9	9.536	1,122 to 17,95	Yes	*	0.0251
Interaction	2.412	0.3917	ns	No						Mean of 4X	54.53																							Row Factor	2.528	1	2.528	F (1, 9) = 0,2339	P=0,6402		CHIR0.7:4X vs. CHIR0.8:4X	-5.612	-14,03 to 2,802	No	ns	0.2754
Row Factor	5.202	0.1441	ns	No						Difference between means	-31.29																							Column Factor	347.8	1	347.8	F (1, 9) = 32,17	P=0,0003		CHIR0.8:H9 vs. CHIR0.8:4X	-15.15	-24,14 to -6,153	Yes	**	0.0019
Column Factor	62.69	<0,0001	****	Yes						SE of difference	4.111																							Residual	97.29	9	10.81
										95% CI of difference	-39,78 to -22,81
ANOVA table	SS	DF	MS	F (DFn, DFd)	P value																													Difference between column means							Test details	Predicted (LS) mean 1	Predicted (LS) mean 2	Predicted (LS) mean diff,	SE of diff,	N1	N2	t	DF
Interaction	362.4	2	181.2	F (2, 24) = 0,9748	P=0,3917					Data summary																								Predicted (LS) mean of H9	5.849
Row Factor	781.4	2	390.7	F (2, 24) = 2,102	P=0,1441					Number of columns (Column Factor)	2																							Predicted (LS) mean of 4X	16.27						CHIR0.7:H9 vs. CHIR0.7:4X	7.766	13.47	-5.702	2.511	3	4	2.271	9
Column Factor	9417	1	9417	F (1, 24) = 50,67	P<0,0001					Number of rows (Row Factor)	3																							Difference between predicted means	-10.42						CHIR0.7:H9 vs. CHIR0.8:H9	7.766	3.932	3.834	2.684	3	3	1.428	9
Residual	4461	24	185.9							Number of values	30																							SE of difference	1.838						CHIR0.7:H9 vs. CHIR0.8:4X	7.766	19.08	-11.31	2.684	3	3	4.215	9
																																		95% CI of difference	-14,58 to -6,267						CHIR0.7:4X vs. CHIR0.8:H9	13.47	3.932	9.536	2.511	4	3	3.798	9
Difference between column means										Compare each cell mean with the other cell mean in that row																															CHIR0.7:4X vs. CHIR0.8:4X	13.47	19.08	-5.612	2.511	4	3	2.235	9
Mean of H9	50.02																																	Difference between row means							CHIR0.8:H9 vs. CHIR0.8:4X	3.932	19.08	-15.15	2.684	3	3	5.643	9
Mean of 4X	85.46									Number of families	1																							Predicted (LS) mean of CHIR0.7	10.62
Difference between means	-35.44									Number of comparisons per family	3																							Predicted (LS) mean of CHIR0.8	11.51
SE of difference	4.978									Alpha	0.05																							Difference between predicted means	-0.8889
95% CI of difference	-45,71 to -25,16																																	SE of difference	1.838
										Šídák's multiple comparisons test	Mean Diff,	95,00% CI of diff,	Below threshold?	Summary	Adjusted P Value																			95% CI of difference	-5,047 to 3,269
Data summary
Number of columns (Column Factor)	2									H9 - 4X																								Interaction CI
Number of rows (Row Factor)	3									0.6 µM CHIR	-17.36	-35,63 to 0,9102	No	ns	0.0661																			Mean diff, A1 - B1	-5.702
Number of values	30									0.7 µM CHIR	-31.88	-50,15 to -13,61	Yes	***	0.0005																			Mean diff, A2 - B2	-15.15
										0.8 µM CHIR	-44.64	-62,91 to -26,37	Yes	****	<0,0001																			(A1 -B1) - (A2 - B2)	9.446
Compare each cell mean with the other cell mean in that row																																		95% CI of difference	1,131 to 17,76
																																		(B1 - A1) - (B2 - A2)	-9.446
Number of families	1									Test details	Mean 1	Mean 2	Mean Diff,	SE of diff,	N1	N2	t	DF																95% CI of difference	-17,76 to -1,131
Number of comparisons per family	3
Alpha	0.05									H9 - 4X																								Data summary
										0.6 µM CHIR	20.88	38.24	-17.36	7.121	5	5	2.438	24																Number of columns (Column Factor)	2
Šídák's multiple comparisons test	Mean Diff,	95,00% CI of diff,	Below threshold?	Summary	Adjusted P Value					0.7 µM CHIR	24.8	56.68	-31.88	7.121	5	5	4.477	24																Number of rows (Row Factor)	2
										0.8 µM CHIR	24.04	68.68	-44.64	7.121	5	5	6.269	24																Number of values	13
H9 - 4X
0.6 µM CHIR	-27.82	-49,95 to -5,694	Yes	*	0.0108																													Table Analyzed	H9 4X (EN1+TH+)/TH)% DIV30						Compare each cell mean with the other cell mean in that row
0.7 µM CHIR	-33.86	-55,99 to -11,73	Yes	**	0.0019
0.8 µM CHIR	-44.63	-66,75 to -22,50	Yes	****	<0,0001																													Two-way ANOVA	Ordinary						Number of families	1
																																		Alpha	0.05						Number of comparisons per family	2
																																									Alpha	0.05
Test details	Mean 1	Mean 2	Mean Diff,	SE of diff,	N1	N2	t	DF																										Source of Variation	% of total variation	P value	P value summary	Significant?
																																		Interaction	5.348	0.2786	ns	No			Šídák's multiple comparisons test	Mean Diff,	95,00% CI of diff,	Below threshold?	Summary	Adjusted P Value
H9 - 4X																																		Row Factor	26.28	0.0328	*	Yes
0.6 µM CHIR	59.08	86.9	-27.82	8.622	5	5	3.227	24																										Column Factor	36.7	0.0159	*	Yes			H9 - 4X
0.7 µM CHIR	52.48	86.34	-33.86	8.622	5	5	3.927	24																																	0.7 µM CHIR	-12.07	-36,93 to 12,80	No	ns	0.3913
0.8 µM CHIR	38.51	83.14	-44.63	8.622	5	5	5.176	24																										ANOVA table	SS	DF	MS	F (DFn, DFd)	P value		0.8 µM CHIR	-26.97	-51,83 to -2,099	Yes	*	0.0352
																																		Interaction	166.5	1	166.5	F (1, 8) = 1,351	P=0,2786
Table Analyzed	EN1+% DIV16																																	Row Factor	818.4	1	818.4	F (1, 8) = 6,639	P=0,0328
																																		Column Factor	1143	1	1143	F (1, 8) = 9,270	P=0,0159		Test details	Mean 1	Mean 2	Mean Diff,	SE of diff,	N1	N2	t	DF
Two-way ANOVA	Ordinary																																	Residual	986.1	8	123.3
Alpha	0.05																																								H9 - 4X
																																		Difference between column means							0.7 µM CHIR	24.4	36.47	-12.07	9.065	3	3	1.331	8
Source of Variation	% of total variation	P value	P value summary	Significant?																														Mean of H9	28.93						0.8 µM CHIR	33.47	60.43	-26.97	9.065	3	3	2.975	8
Interaction	7.605	0.0596	ns	No																														Mean of 4X	48.45
Row Factor	12.59	0.0127	*	Yes																														Difference between means	-19.52
Column Factor	51.09	<0,0001	****	Yes																														SE of difference	6.41
																																		95% CI of difference	-34,30 to -4,735
ANOVA table	SS	DF	MS	F (DFn, DFd)	P value
Interaction	997.1	2	498.5	F (2, 24) = 3,178	P=0,0596																													Difference between row means
Row Factor	1651	2	825.5	F (2, 24) = 5,263	P=0,0127																													Mean of 0.7 µM CHIR	30.43
Column Factor	6699	1	6699	F (1, 24) = 42,71	P<0,0001																													Mean of 0.8 µM CHIR	46.95
Residual	3764	24	156.8																															Difference between means	-16.52
																																		SE of difference	6.41
Difference between column means																																		95% CI of difference	-31,30 to -1,735
Mean of H9	29.6
Mean of 4X	59.49																																	Interaction CI
Difference between means	-29.89																																	Mean diff, A1 - B1	-12.07
SE of difference	4.573																																	Mean diff, A2 - B2	-26.97
95% CI of difference	-39,32 to -20,45																																	(A1 -B1) - (A2 - B2)	14.9
																																		95% CI of difference	-14,66 to 44,46
Data summary																																		(B1 - A1) - (B2 - A2)	-14.9
Number of columns (Column Factor)	2																																	95% CI of difference	-44,46 to 14,66
Number of rows (Row Factor)	3
Number of values	30																																	Data summary
																																		Number of columns (Column Factor)	2
Compare each cell mean with the other cell mean in that row																																		Number of rows (Row Factor)	2
																																		Number of values	12
Number of families	1
Number of comparisons per family	3																																	Table Analyzed	H9 4X (FOXA2+TH+)/TH)%DIV30						Compare each cell mean with the other cell mean in that row
Alpha	0.05
																																		Two-way ANOVA	Ordinary						Number of families	1
Šídák's multiple comparisons test	Mean Diff,	95,00% CI of diff,	Below threshold?	Summary	Adjusted P Value																													Alpha	0.05						Number of comparisons per family	2
																																									Alpha	0.05
H9 - 4X																																		Source of Variation	% of total variation	P value	P value summary	Significant?
0.6 µM CHIR	-15.35	-35,67 to 4,977	No	ns	0.1813																													Interaction	23.48	0.0022	**	Yes			Šídák's multiple comparisons test	Predicted (LS) mean diff,	95,00% CI of diff,	Below threshold?	Summary	Adjusted P Value
0.7 µM CHIR	-30.76	-51,09 to -10,43	Yes	**	0.0021																													Row Factor	48.13	0.0002	***	Yes
0.8 µM CHIR	-43.55	-63,88 to -23,22	Yes	****	<0,0001																													Column Factor	6.598	0.0518	ns	No			H9 - 4X
																																									0.7 µM CHIR	5.981	2,598 to 9,363	Yes	**	0.0021
																																		ANOVA table	SS (Type III)	DF	MS	F (DFn, DFd)	P value		0.8 µM CHIR	-1.837	-5,453 to 1,779	No	ns	0.3711
Test details	Mean 1	Mean 2	Mean Diff,	SE of diff,	N1	N2	t	DF																										Interaction	48.89	1	48.89	F (1, 9) = 17,87	P=0,0022
																																		Row Factor	100.2	1	100.2	F (1, 9) = 36,63	P=0,0002
H9 - 4X																																		Column Factor	13.74	1	13.74	F (1, 9) = 5,021	P=0,0518		Test details	Predicted (LS) mean 1	Predicted (LS) mean 2	Predicted (LS) mean diff,	SE of diff,	N1	N2	t	DF
0.6 µM CHIR	26.93	42.28	-15.35	7.921	5	5	1.938	24																										Residual	24.63	9	2.736
0.7 µM CHIR	31.22	61.98	-30.76	7.921	5	5	3.883	24																																	H9 - 4X
0.8 µM CHIR	30.65	74.2	-43.55	7.921	5	5	5.498	24																										Difference between column means							0.7 µM CHIR	89.76	83.78	5.981	1.263	3	4	4.734	9
																																		Predicted (LS) mean of H9	90.6						0.8 µM CHIR	91.44	93.28	-1.837	1.351	3	3	1.36	9
																																		Predicted (LS) mean of 4X	88.53
																																		Difference between predicted means	2.072
																																		SE of difference	0.9247
																																		95% CI of difference	-0,01975 to 4,164
																																		Difference between row means
																																		Predicted (LS) mean of 0.7 µM CHIR	86.77
																																		Predicted (LS) mean of 0.8 µM CHIR	92.36
																																		Difference between predicted means	-5.596
																																		SE of difference	0.9247
																																		95% CI of difference	-7,688 to -3,505
																																		Interaction CI
																																		Mean diff, A1 - B1	5.981
																																		Mean diff, A2 - B2	-1.837
																																		(A1 -B1) - (A2 - B2)	7.817
																																		95% CI of difference	3,634 to 12,00
																																		(B1 - A1) - (B2 - A2)	-7.817
																																		95% CI of difference	-12,00 to -3,634
																																		Data summary
																																		Number of columns (Column Factor)	2
																																		Number of rows (Row Factor)	2
																																		Number of values	13

## Sheet: Fig 3
related to Figure 3b				related to Figure 3c
Cluster composition percentage				Cell	HB FP	Mid FP	HB Ven Neurons	Mid FPLcyc	Mid Fpcyc	Mid FPL	Neural Crest
Clusters	4xKO	H9		H9	72.5711	0.697799	20.1288	2.73752	2.41546	0.0536769	1.3956
HBFP	34	66		4X	38.276	30.9684	8.7265	10.2519	8.15892	3.6183	0
midFP	97	2
HB ven neurons	30	70
mid lat FP cyc	79	21
mid FP cyc	77	23
mid lat FP	98	2
crest	0	100

## Sheet: Fig 4
Relates to Figure 4d				Relates to Figure 4e					Relates to Figure 4f	H9 DIV 28		H9 DIV 28		H9 DIV 28		H9 DIV 28			Relates to Figure 4g	4X DIV 28		4X DIV 28		4X DIV 28		4X DIV 28			Relates to Figure 4j					Relates to Figure 4k				Relates to Figure 4l		H9 day 62		H9 day 62		H9 day 62		H9 day 62		H9 day 62
	Cluster composition percentage day 28				Cell	H9	4X			LMX1A	ident	EN1	ident	NR4A2	ident	TH	ident			LMX1A	ident	EN1	ident	NR4A2	ident	TH	ident			Cell line composition day 62										RBFOX3	ident	NSG2	ident	LMX1A	ident	EN1	ident	NR4A2	ident
	Clusters	4xKO	H9		hDA0	0.337079	18.3537			1.49332	hDA0	2.53385	hDA0	0.993439	hDA0	1.12061	hDA0			2.0841	hDA0	3.58627	hDA0	2.31752	hDA0	1.74539	hDA0				4xKO	H9		Cell	H9	4X				1.269	hProgM	0.634936	hProgM	1.03773	hProgM	1.08373	hProgM	0.702012	hProgM
	da0	98	1		hDA1	0.149813	5.18293			1.48183	hDA0	1.10497	hDA0	0.602083	hDA0	0.635788	hDA0			1.93059	hDA0	3.50438	hDA0	2.04975	hDA0	1.72985	hDA0			da0	100	0		hDA0	0	2.54417				1.01141	hProgM	0.560902	hProgM	0.923553	hProgM	0.920774	hProgM	0.65465	hProgM
	da1	97	2		hDA2	0	0.243902			1.4189	hDA0	0.777788	hDA0	0.541153	hDA0	0.563772	hDA0			1.86864	hDA0	3.37774	hDA0	2.02014	hDA0	1.47871	hDA0			da1	100	0		hDA1	0	2.15548				0.970013	hProgM	0.538365	hProgM	0.878572	hProgM	0.840372	hProgM	0.568332	hProgM
	da2	100	0		hGaba	0	0.0609756			1.40256	hDA0	0.602083	hDA0	0.460598	hDA0	0.470921	hDA0			1.83434	hDA0	3.36945	hDA0	1.95713	hDA0	1.39864	hDA0			da2	100	0		hDA2	0	3.53357				0.87433	hProgM	0.448193	hProgM	0.874409	hProgM	0.734668	hProgM	0.520555	hProgM
	hGaba	100	0		hNbGaba	0.0374532	0.152439			1.03119	hDA0	1.71788e-05	hDA0	2.002e-05	hDA0	2.002e-05	hDA0			1.76376	hDA0	3.34941	hDA0	1.91888	hDA0	1.35183	hDA0			hnbgaba	100	0		hNbGaba	0	4.91166				0.744716	hProgM	0.267053	hProgM	0.781801	hProgM	0.543052	hProgM	0.492834	hProgM
	hnbGaba	80	19		hNbM	1.23596	6.28049			1.02138	hDA0	8.16026e-06	hDA0	1.71788e-05	hDA0	1.71788e-05	hDA0			1.7492	hDA0	3.34658	hDA0	1.89093	hDA0	1.32803	hDA0			nhbM	54	46		hNbM	0.0294811	0.0353357				0.705391	hProgM	0.252231	hProgM	0.674195	hProgM	0.530386	hProgM	0.474742	hProgM
	nhbM	83	16		hNbML1	15.7678	9.81707			1.01345	hDA0	6.28803e-06	hDA0	1.49281e-05	hDA0	1.49281e-05	hDA0			1.73661	hDA0	3.34488	hDA0	1.87004	hDA0	1.30426	hDA0			hnbML1	99	1		hNbML1	0.0589623	13.3216				0.703562	hProgM	2.86132e-05	hProgM	0.622886	hProgM	0.505333	hProgM	0.466167	hProgM
	hnbML1	38	61		hNProg	1.31086	3.5061			0.988727	hDA0	4.82369e-06	hDA0	8.16026e-06	hDA0	9.44618e-06	hDA0			1.72887	hDA0	3.33853	hDA0	1.86702	hDA0	1.26572	hDA0			nhbML5	100	0		hNbML5	0	0.0353357				0.693412	hProgM	2.69759e-05	hProgM	0.562952	hProgM	0.458456	hProgM	0.428389	hProgM
	hNProg	72	27		hOMTN	0.71161	0.426829			0.922013	hDA0	2.95402e-06	hDA0	2.95402e-06	hDA0	6.28803e-06	hDA0			1.72554	hDA0	3.31962	hDA0	1.84803	hDA0	1.22651	hDA0			hNProg	100	0		hNProg	0	2.40283				0.59216	hProgM	2.57545e-05	hProgM	0.54485	hProgM	0.452256	hProgM	0.38983	hProgM
	hOMTN	37	62		hProgFPL	0	0.731707			0.777788	hDA0	5.65069e-07	hDA0	5.65069e-07	hDA0	4.82369e-06	hDA0			1.71737	hDA0	3.3131	hDA0	1.84645	hDA0	1.18894	hDA0			hOMTN	100	0		hOMTN	0	8.83392				0.587761	hProgM	2.45959e-05	hProgM	0.53137	hProgM	0.448634	hProgM	0.3897	hProgM
	hProgFPL	100	0		hProgFPM	6.25468	9.90854			0.67642	hDA0	-4.56873e-07	hDA0	-4.56873e-07	hDA0	2.95402e-06	hDA0			1.71298	hDA0	3.30707	hDA0	1.83574	hDA0	1.11754	hDA0			hProgFPM	100	0		hProgFPM	0	17.4558				0.563472	hProgM	2.42216e-05	hProgM	0.529207	hProgM	0.445344	hProgM	0.270336	hProgM
	hProgFPM	61	38		hProgM	58.8015	44.4817			0.541153	hDA0	-4.80993e-06	hDA0	-4.80993e-06	hDA0	-4.80993e-06	hDA0			1.66956	hDA0	3.30562	hDA0	1.82372	hDA0	1.11743	hDA0			hProgM	47	53		hProgM	33.1958	30.1413				0.559032	hProgM	2.40893e-05	hProgM	0.523915	hProgM	0.438076	hProgM	2.86132e-05	hProgM
	hProgM	43	56		hRgl3	15.0187	0			9.44618e-06	hDA0	-8.35206e-06	hDA0	-7.23797e-06	hDA0	-7.23797e-06	hDA0			1.64543	hDA0	3.29396	hDA0	1.8053	hDA0	1.11316	hDA0			hRgl1	100	0		hRgl1	0	0.0353357				0.555955	hProgM	2.38152e-05	hProgM	0.521871	hProgM	0.43023	hProgM	2.69759e-05	hProgM
	hRgl3	0	100		hRN	0	0.670732			-4.56873e-07	hDA0	-8.77664e-06	hDA0	-8.77664e-06	hDA0	-8.35206e-06	hDA0			1.63694	hDA0	3.28865	hDA0	1.80243	hDA0	1.04861	hDA0			hRgl3	16	84		hRgl3	60.9965	11.6608				0.522984	hProgM	2.3357e-05	hProgM	0.498156	hProgM	0.400487	hProgM	2.57545e-05	hProgM
	hRN	100	0		hSert	0.0374532	0.182927			-8.77664e-06	hDA0	-1.64595e-05	hDA0	-1.64595e-05	hDA0	-1.64595e-05	hDA0			1.60938	hDA0	3.28413	hDA0	1.79866	hDA0	1.00807	hDA0			hRN	100	0		hRN	0	0.4947				0.507658	hProgM	2.32506e-05	hProgM	0.492373	hProgM	0.361065	hProgM	2.45959e-05	hProgM
	hSert	83	16		VLMC	0.337079	0			1.17816	hDA1	1.0633e-05	hDA1	0.95714	hDA1	1.14607	hDA1			1.59989	hDA0	3.27149	hDA0	1.793	hDA0	0.988347	hDA0			hSert	80	20		hSert	1.20873	4.91166				0.503776	hProgM	2.296e-05	hProgM	0.481007	hProgM	0.238858	hProgM	2.42216e-05	hProgM
	VLMC	0	100							0.959417	hDA1	9.05064e-06	hDA1	0.915864	hDA1	0.703913	hDA1			1.58743	hDA0	3.26158	hDA0	1.76237	hDA0	0.960315	hDA0			VLMC	2	98		VLMC	4.51061	0.0706714				0.500435	hProgM	2.28566e-05	hProgM	0.479265	hProgM	2.86132e-05	hProgM	2.40893e-05	hProgM
										0.931927	hDA1	7.80452e-06	hDA1	1.0633e-05	hDA1	0.585423	hDA1			1.58681	hDA0	3.25966	hDA0	1.75715	hDA0	0.954375	hDA0													0.497984	hProgM	2.24142e-05	hProgM	0.47677	hProgM	2.69759e-05	hProgM	2.38152e-05	hProgM
										0.92227	hDA1	6.41346e-06	hDA1	9.05064e-06	hDA1	0.469971	hDA1			1.58504	hDA0	3.25524	hDA0	1.75322	hDA0	0.931559	hDA0													0.495194	hProgM	2.23874e-05	hProgM	0.458456	hProgM	2.57545e-05	hProgM	2.3357e-05	hProgM
										0.732175	hDA1	4.98543e-06	hDA1	6.41346e-06	hDA1	0.413057	hDA1			1.55339	hDA0	3.25491	hDA0	1.74627	hDA0	0.886699	hDA0													0.494046	hProgM	2.22854e-05	hProgM	0.45728	hProgM	2.45959e-05	hProgM	2.32506e-05	hProgM
										0.588964	hDA1	3.59576e-06	hDA1	4.98543e-06	hDA1	0.373915	hDA1			1.54088	hDA0	3.23411	hDA0	1.72907	hDA0	0.855775	hDA0													0.489363	hProgM	2.22763e-05	hProgM	0.45559	hProgM	2.42216e-05	hProgM	2.296e-05	hProgM
										0.525595	hDA1	1.64441e-06	hDA1	3.59576e-06	hDA1	7.80452e-06	hDA1			1.53665	hDA0	3.21257	hDA0	1.7204	hDA0	0.843458	hDA0													0.48161	hProgM	2.22353e-05	hProgM	0.436661	hProgM	2.40893e-05	hProgM	2.28566e-05	hProgM
										1.0633e-05	hDA1	1.43827e-06	hDA1	1.64441e-06	hDA1	6.41346e-06	hDA1			1.53559	hDA0	3.20401	hDA0	1.70722	hDA0	0.841166	hDA0													0.481007	hProgM	2.21206e-05	hProgM	0.427474	hProgM	2.38152e-05	hProgM	2.24142e-05	hProgM
										9.05064e-06	hDA1	6.44444e-07	hDA1	6.44444e-07	hDA1	4.98543e-06	hDA1			1.53216	hDA0	3.20011	hDA0	1.69375	hDA0	0.836538	hDA0													0.474991	hProgM	2.21048e-05	hProgM	0.426381	hProgM	2.3357e-05	hProgM	2.23874e-05	hProgM
										6.41346e-06	hDA1	-1.78326e-06	hDA1	-1.78326e-06	hDA1	3.59576e-06	hDA1			1.52105	hDA0	3.19459	hDA0	1.69007	hDA0	0.830071	hDA0													0.471938	hProgM	2.17682e-05	hProgM	0.425917	hProgM	2.32506e-05	hProgM	2.22854e-05	hProgM
										3.59576e-06	hDA1	-2.78789e-06	hDA1	-2.78789e-06	hDA1	1.43827e-06	hDA1			1.51903	hDA0	3.18231	hDA0	1.68118	hDA0	0.819636	hDA0													0.467786	hProgM	2.16395e-05	hProgM	0.419128	hProgM	2.296e-05	hProgM	2.22763e-05	hProgM
										1.64441e-06	hDA1	-4.07835e-06	hDA1	-4.07835e-06	hDA1	-1.78326e-06	hDA1			1.51585	hDA0	3.18125	hDA0	1.67139	hDA0	0.817523	hDA0													0.466484	hProgM	2.14072e-05	hProgM	0.400487	hProgM	2.28566e-05	hProgM	2.22353e-05	hProgM
										6.44444e-07	hDA1	-4.17469e-06	hDA1	-4.17469e-06	hDA1	-4.07835e-06	hDA1			1.5131	hDA0	3.16809	hDA0	1.66574	hDA0	0.809484	hDA0													0.454699	hProgM	2.09803e-05	hProgM	0.398462	hProgM	2.24142e-05	hProgM	2.21206e-05	hProgM
										-2.78789e-06	hDA1	-6.03387e-06	hDA1	-6.03387e-06	hDA1	-4.17469e-06	hDA1			1.50994	hDA0	3.16302	hDA0	1.64817	hDA0	0.799824	hDA0													0.453212	hProgM	2.0791e-05	hProgM	0.392429	hProgM	2.23874e-05	hProgM	2.21048e-05	hProgM
										-4.07835e-06	hDA1	-1.11312e-05	hDA1	-1.11312e-05	hDA1	-1.11312e-05	hDA1			1.50831	hDA0	3.1605	hDA0	1.63726	hDA0	0.798261	hDA0													0.445671	hProgM	2.05954e-05	hProgM	0.371394	hProgM	2.22854e-05	hProgM	2.17682e-05	hProgM
										-6.03387e-06	hDA1	-1.70465e-05	hDA1	-1.70465e-05	hDA1	-1.70465e-05	hDA1			1.50156	hDA0	3.15521	hDA0	1.63197	hDA0	0.771343	hDA0													0.442183	hProgM	2.04996e-05	hProgM	0.367129	hProgM	2.22763e-05	hProgM	2.16395e-05	hProgM
										1.13927	hNbM	1.92353	hNbM	1.13927	hNbM	3.3845	hNbM			1.49992	hDA0	3.14336	hDA0	1.6309	hDA0	0.768733	hDA0													0.43992	hProgM	2.04131e-05	hProgM	0.362277	hProgM	2.22353e-05	hProgM	2.14072e-05	hProgM
										0.962588	hNbM	0.432759	hNbM	0.659866	hNbM	3.32083	hNbM			1.47707	hDA0	3.13503	hDA0	1.63045	hDA0	0.750037	hDA0													0.437168	hProgM	2.03529e-05	hProgM	0.326945	hProgM	2.21206e-05	hProgM	2.09803e-05	hProgM
										0.639289	hNbM	2.32506e-05	hNbM	2.32506e-05	hNbM	2.58488	hNbM			1.47154	hDA0	3.13384	hDA0	1.60154	hDA0	0.733948	hDA0													0.421763	hProgM	2.01842e-05	hProgM	2.86132e-05	hProgM	2.21048e-05	hProgM	2.0791e-05	hProgM
										0.500426	hNbM	2.17682e-05	hNbM	2.17682e-05	hNbM	2.44444	hNbM			1.46541	hDA0	3.13338	hDA0	1.59119	hDA0	0.719769	hDA0													0.419034	hProgM	2.01122e-05	hProgM	2.69759e-05	hProgM	2.17682e-05	hProgM	2.05954e-05	hProgM
										2.32506e-05	hNbM	2.04996e-05	hNbM	2.04996e-05	hNbM	2.32464	hNbM			1.46288	hDA0	3.13309	hDA0	1.58524	hDA0	0.718915	hDA0													0.414793	hProgM	1.99911e-05	hProgM	2.57545e-05	hProgM	2.16395e-05	hProgM	2.04996e-05	hProgM
										2.17682e-05	hNbM	1.81523e-05	hNbM	1.81523e-05	hNbM	2.29308	hNbM			1.46234	hDA0	3.12767	hDA0	1.58347	hDA0	0.712451	hDA0													0.407953	hProgM	1.9858e-05	hProgM	2.45959e-05	hProgM	2.09803e-05	hProgM	2.04131e-05	hProgM
										1.81523e-05	hNbM	1.37672e-05	hNbM	1.37672e-05	hNbM	2.24723	hNbM			1.45385	hDA0	3.1224	hDA0	1.57749	hDA0	0.673298	hDA0													0.405404	hProgM	1.97753e-05	hProgM	2.42216e-05	hProgM	2.0791e-05	hProgM	2.03529e-05	hProgM
										1.37672e-05	hNbM	7.23903e-06	hNbM	7.23903e-06	hNbM	1.87595	hNbM			1.45256	hDA0	3.11941	hDA0	1.57707	hDA0	0.66985	hDA0													0.400921	hProgM	1.93911e-05	hProgM	2.40893e-05	hProgM	2.05954e-05	hProgM	2.01842e-05	hProgM
										7.23903e-06	hNbM	5.98511e-06	hNbM	5.98511e-06	hNbM	1.753	hNbM			1.45006	hDA0	3.11534	hDA0	1.56543	hDA0	0.667567	hDA0													0.400487	hProgM	1.93215e-05	hProgM	2.38152e-05	hProgM	2.04996e-05	hProgM	1.99911e-05	hProgM
										5.98511e-06	hNbM	4.9562e-06	hNbM	4.9562e-06	hNbM	1.65633	hNbM			1.44374	hDA0	3.11003	hDA0	1.56089	hDA0	0.662983	hDA0													0.392064	hProgM	1.92307e-05	hProgM	2.3357e-05	hProgM	2.04131e-05	hProgM	1.9858e-05	hProgM
										4.9562e-06	hNbM	4.2232e-06	hNbM	4.2232e-06	hNbM	1.64386	hNbM			1.44308	hDA0	3.10127	hDA0	1.55638	hDA0	0.656955	hDA0													0.380716	hProgM	1.89413e-05	hProgM	2.296e-05	hProgM	2.03529e-05	hProgM	1.97753e-05	hProgM
										4.2232e-06	hNbM	2.90602e-06	hNbM	2.90602e-06	hNbM	1.58435	hNbM			1.43865	hDA0	3.09659	hDA0	1.53163	hDA0	0.654762	hDA0													0.366976	hProgM	1.8922e-05	hProgM	2.28566e-05	hProgM	2.01842e-05	hProgM	1.93911e-05	hProgM
										2.90602e-06	hNbM	2.06599e-06	hNbM	2.06599e-06	hNbM	1.55232	hNbM			1.43601	hDA0	3.08801	hDA0	1.52909	hDA0	0.636207	hDA0													0.364609	hProgM	1.87733e-05	hProgM	2.24142e-05	hProgM	2.01122e-05	hProgM	1.93215e-05	hProgM
										2.06599e-06	hNbM	1.81718e-06	hNbM	1.81718e-06	hNbM	1.49325	hNbM			1.43399	hDA0	3.08069	hDA0	1.52032	hDA0	0.628203	hDA0													0.358469	hProgM	1.86638e-05	hProgM	2.23874e-05	hProgM	1.99911e-05	hProgM	1.92307e-05	hProgM
										1.81718e-06	hNbM	1.70237e-06	hNbM	1.70237e-06	hNbM	1.37216	hNbM			1.42367	hDA0	3.08054	hDA0	1.51856	hDA0	0.627645	hDA0													0.352496	hProgM	1.85995e-05	hProgM	2.22854e-05	hProgM	1.9858e-05	hProgM	1.89413e-05	hProgM
										1.70237e-06	hNbM	1.49304e-06	hNbM	1.49304e-06	hNbM	0.88001	hNbM			1.421	hDA0	3.07748	hDA0	1.50985	hDA0	0.62757	hDA0													0.336978	hProgM	1.84852e-05	hProgM	2.22763e-05	hProgM	1.97753e-05	hProgM	1.8922e-05	hProgM
										1.49304e-06	hNbM	1.3601e-06	hNbM	1.3601e-06	hNbM	0.786914	hNbM			1.41867	hDA0	3.07413	hDA0	1.50342	hDA0	0.626391	hDA0													0.287609	hProgM	1.84848e-05	hProgM	2.22353e-05	hProgM	1.93911e-05	hProgM	1.87733e-05	hProgM
										1.3601e-06	hNbM	9.33933e-07	hNbM	9.33933e-07	hNbM	0.698588	hNbM			1.41511	hDA0	3.06918	hDA0	1.50201	hDA0	0.625592	hDA0													0.279788	hProgM	1.84773e-05	hProgM	2.21206e-05	hProgM	1.92307e-05	hProgM	1.86638e-05	hProgM
										9.33933e-07	hNbM	5.51297e-07	hNbM	5.51297e-07	hNbM	0.683204	hNbM			1.40124	hDA0	3.06791	hDA0	1.49803	hDA0	0.622915	hDA0													0.247611	hProgM	1.82763e-05	hProgM	2.21048e-05	hProgM	1.89413e-05	hProgM	1.85995e-05	hProgM
										5.51297e-07	hNbM	-2.85171e-08	hNbM	-2.85171e-08	hNbM	0.454475	hNbM			1.38856	hDA0	3.06471	hDA0	1.49379	hDA0	0.619902	hDA0													0.207857	hProgM	1.82517e-05	hProgM	2.17682e-05	hProgM	1.8922e-05	hProgM	1.84852e-05	hProgM
										-2.85171e-08	hNbM	-1.91408e-07	hNbM	-1.91408e-07	hNbM	0.442908	hNbM			1.38615	hDA0	3.05423	hDA0	1.48803	hDA0	0.615293	hDA0													0.193369	hProgM	1.81523e-05	hProgM	2.16395e-05	hProgM	1.87733e-05	hProgM	1.84848e-05	hProgM
										-1.91408e-07	hNbM	-2.05131e-07	hNbM	-2.05131e-07	hNbM	0.431448	hNbM			1.38613	hDA0	3.05313	hDA0	1.48782	hDA0	0.614959	hDA0													0.180813	hProgM	1.80938e-05	hProgM	2.14072e-05	hProgM	1.86638e-05	hProgM	1.84773e-05	hProgM
										-2.05131e-07	hNbM	-1.23706e-06	hNbM	-1.38316e-06	hNbM	0.418191	hNbM			1.38517	hDA0	3.03967	hDA0	1.48658	hDA0	0.613813	hDA0													2.86132e-05	hProgM	1.80176e-05	hProgM	2.09803e-05	hProgM	1.85995e-05	hProgM	1.82763e-05	hProgM
										-1.23706e-06	hNbM	-1.73888e-06	hNbM	-1.73888e-06	hNbM	0.405967	hNbM			1.38351	hDA0	3.03857	hDA0	1.48527	hDA0	0.613458	hDA0													2.69759e-05	hProgM	1.79532e-05	hProgM	2.0791e-05	hProgM	1.84848e-05	hProgM	1.82517e-05	hProgM
										-1.38316e-06	hNbM	-2.28343e-06	hNbM	-2.28343e-06	hNbM	0.352174	hNbM			1.36738	hDA0	3.0358	hDA0	1.46788	hDA0	0.604332	hDA0													2.57545e-05	hProgM	1.76415e-05	hProgM	2.05954e-05	hProgM	1.84773e-05	hProgM	1.81523e-05	hProgM
										-1.73888e-06	hNbM	-2.307e-06	hNbM	-3.08938e-06	hNbM	0.316571	hNbM			1.36553	hDA0	3.0326	hDA0	1.46736	hDA0	0.603335	hDA0													2.45959e-05	hProgM	1.76052e-05	hProgM	2.04996e-05	hProgM	1.82763e-05	hProgM	1.80938e-05	hProgM
										-2.28343e-06	hNbM	-3.08938e-06	hNbM	-3.20792e-06	hNbM	2.17682e-05	hNbM			1.36197	hDA0	3.0289	hDA0	1.44953	hDA0	0.598696	hDA0													2.42216e-05	hProgM	1.72956e-05	hProgM	2.04131e-05	hProgM	1.82517e-05	hProgM	1.80176e-05	hProgM
										-3.08938e-06	hNbM	-3.20792e-06	hNbM	-3.28919e-06	hNbM	2.04996e-05	hNbM			1.35183	hDA0	3.02865	hDA0	1.43894	hDA0	0.588391	hDA0													2.38152e-05	hProgM	1.72333e-05	hProgM	2.03529e-05	hProgM	1.81523e-05	hProgM	1.79532e-05	hProgM
										-3.20792e-06	hNbM	-3.28919e-06	hNbM	-4.15234e-06	hNbM	1.81523e-05	hNbM			1.34985	hDA0	3.02862	hDA0	1.43631	hDA0	0.574669	hDA0													2.3357e-05	hProgM	1.71146e-05	hProgM	2.01842e-05	hProgM	1.80938e-05	hProgM	1.76415e-05	hProgM
										-4.15234e-06	hNbM	-4.15234e-06	hNbM	-4.94102e-06	hNbM	7.23903e-06	hNbM			1.34767	hDA0	3.02356	hDA0	1.4247	hDA0	0.574082	hDA0													2.32506e-05	hProgM	1.70969e-05	hProgM	2.01122e-05	hProgM	1.80176e-05	hProgM	1.76052e-05	hProgM
										-4.94102e-06	hNbM	-4.94102e-06	hNbM	-6.33641e-06	hNbM	4.2232e-06	hNbM			1.3441	hDA0	3.02075	hDA0	1.41867	hDA0	0.573268	hDA0													2.296e-05	hProgM	1.7087e-05	hProgM	1.99911e-05	hProgM	1.79532e-05	hProgM	1.72956e-05	hProgM
										-6.33641e-06	hNbM	-6.33641e-06	hNbM	-7.91236e-06	hNbM	2.90602e-06	hNbM			1.34165	hDA0	3.01785	hDA0	1.41248	hDA0	0.567133	hDA0													2.28566e-05	hProgM	1.70654e-05	hProgM	1.97753e-05	hProgM	1.76415e-05	hProgM	1.72333e-05	hProgM
										-7.91236e-06	hNbM	-7.91236e-06	hNbM	-8.4376e-06	hNbM	-2.85171e-08	hNbM			1.33666	hDA0	3.01769	hDA0	1.40539	hDA0	0.566472	hDA0													2.24142e-05	hProgM	1.70069e-05	hProgM	1.93911e-05	hProgM	1.76052e-05	hProgM	1.71146e-05	hProgM
										-8.4376e-06	hNbM	-8.4376e-06	hNbM	-1.03253e-05	hNbM	-1.38316e-06	hNbM			1.33488	hDA0	3.01618	hDA0	1.39384	hDA0	0.564926	hDA0													2.22854e-05	hProgM	1.69728e-05	hProgM	1.93215e-05	hProgM	1.72956e-05	hProgM	1.70969e-05	hProgM
										-1.03253e-05	hNbM	-1.03253e-05	hNbM	-1.12818e-05	hNbM	-2.307e-06	hNbM			1.32802	hDA0	3.01199	hDA0	1.39276	hDA0	0.56344	hDA0													2.22763e-05	hProgM	1.6964e-05	hProgM	1.92307e-05	hProgM	1.72333e-05	hProgM	1.7087e-05	hProgM
										-1.12818e-05	hNbM	-1.12818e-05	hNbM	-1.1681e-05	hNbM	-3.20792e-06	hNbM			1.32628	hDA0	3.00675	hDA0	1.39101	hDA0	0.560908	hDA0													2.22353e-05	hProgM	1.68354e-05	hProgM	1.89413e-05	hProgM	1.71146e-05	hProgM	1.70654e-05	hProgM
										-1.1681e-05	hNbM	-1.1681e-05	hNbM	-1.52549e-05	hNbM	-4.94102e-06	hNbM			1.32238	hDA0	3.00657	hDA0	1.38931	hDA0	0.553873	hDA0													2.21206e-05	hProgM	1.67348e-05	hProgM	1.8922e-05	hProgM	1.70969e-05	hProgM	1.70069e-05	hProgM
										-1.52549e-05	hNbM	-1.52549e-05	hNbM	-1.78339e-05	hNbM	-6.33641e-06	hNbM			1.32198	hDA0	3.00111	hDA0	1.37514	hDA0	0.551984	hDA0													2.21048e-05	hProgM	1.66667e-05	hProgM	1.87733e-05	hProgM	1.7087e-05	hProgM	1.69728e-05	hProgM
										-1.78339e-05	hNbM	-1.78339e-05	hNbM	-3.19956e-05	hNbM	-3.19956e-05	hNbM			1.32037	hDA0	2.99879	hDA0	1.37318	hDA0	0.547338	hDA0													2.17682e-05	hProgM	1.63767e-05	hProgM	1.86638e-05	hProgM	1.70654e-05	hProgM	1.6964e-05	hProgM
										1.88059	hNbML1	2.85733	hNbML1	1.28783	hNbML1	2.86259	hNbML1			1.31991	hDA0	2.99579	hDA0	1.36175	hDA0	0.539965	hDA0													2.16395e-05	hProgM	1.63657e-05	hProgM	1.85995e-05	hProgM	1.70069e-05	hProgM	1.68354e-05	hProgM
										1.66022	hNbML1	2.22676	hNbML1	1.03199	hNbML1	2.59412	hNbML1			1.31981	hDA0	2.99064	hDA0	1.34298	hDA0	0.5374	hDA0													2.14072e-05	hProgM	1.62911e-05	hProgM	1.84852e-05	hProgM	1.69728e-05	hProgM	1.67348e-05	hProgM
										1.35126	hNbML1	2.19728	hNbML1	0.97524	hNbML1	2.06393	hNbML1			1.31922	hDA0	2.98759	hDA0	1.32814	hDA0	0.534297	hDA0													2.09803e-05	hProgM	1.62081e-05	hProgM	1.84848e-05	hProgM	1.6964e-05	hProgM	1.66667e-05	hProgM
										1.34711	hNbML1	2.12253	hNbML1	0.875042	hNbML1	1.85288	hNbML1			1.31781	hDA0	2.98084	hDA0	1.32596	hDA0	0.522162	hDA0													2.0791e-05	hProgM	1.59803e-05	hProgM	1.84773e-05	hProgM	1.68354e-05	hProgM	1.63767e-05	hProgM
										1.30937	hNbML1	1.97509	hNbML1	0.84871	hNbML1	1.74773	hNbML1			1.31601	hDA0	2.97705	hDA0	1.32037	hDA0	0.521842	hDA0													2.05954e-05	hProgM	1.59199e-05	hProgM	1.82763e-05	hProgM	1.67348e-05	hProgM	1.63657e-05	hProgM
										1.2425	hNbML1	1.9174	hNbML1	0.830636	hNbML1	1.74372	hNbML1			1.31006	hDA0	2.97595	hDA0	1.31174	hDA0	0.519351	hDA0													2.04996e-05	hProgM	1.56783e-05	hProgM	1.82517e-05	hProgM	1.66667e-05	hProgM	1.62911e-05	hProgM
										1.16187	hNbML1	1.85339	hNbML1	0.79186	hNbML1	1.67759	hNbML1			1.30915	hDA0	2.97534	hDA0	1.31056	hDA0	0.518592	hDA0													2.04131e-05	hProgM	1.56421e-05	hProgM	1.81523e-05	hProgM	1.63767e-05	hProgM	1.62081e-05	hProgM
										1.14778	hNbML1	1.64522	hNbML1	0.730816	hNbML1	1.66851	hNbML1			1.30827	hDA0	2.97256	hDA0	1.31037	hDA0	0.516508	hDA0													2.03529e-05	hProgM	1.5611e-05	hProgM	1.80938e-05	hProgM	1.63657e-05	hProgM	1.59803e-05	hProgM
										1.09354	hNbML1	1.60918	hNbML1	0.730249	hNbML1	1.60722	hNbML1			1.29766	hDA0	2.96681	hDA0	1.30303	hDA0	0.514144	hDA0													2.01842e-05	hProgM	1.54803e-05	hProgM	1.80176e-05	hProgM	1.62911e-05	hProgM	1.59199e-05	hProgM
										1.04312	hNbML1	1.59445	hNbML1	0.629812	hNbML1	1.45706	hNbML1			1.29653	hDA0	2.96572	hDA0	1.29882	hDA0	0.513538	hDA0													2.01122e-05	hProgM	1.53088e-05	hProgM	1.79532e-05	hProgM	1.62081e-05	hProgM	1.56783e-05	hProgM
										1.04027	hNbML1	1.44667	hNbML1	0.533519	hNbML1	1.27653	hNbML1			1.29525	hDA0	2.96453	hDA0	1.28827	hDA0	0.512889	hDA0													1.99911e-05	hProgM	1.52049e-05	hProgM	1.76415e-05	hProgM	1.59803e-05	hProgM	1.56421e-05	hProgM
										1.01158	hNbML1	1.37593	hNbML1	0.503524	hNbML1	1.18341	hNbML1			1.29101	hDA0	2.96001	hDA0	1.27702	hDA0	0.508745	hDA0													1.9858e-05	hProgM	1.51271e-05	hProgM	1.76052e-05	hProgM	1.59199e-05	hProgM	1.5611e-05	hProgM
										1.00687	hNbML1	1.33446	hNbML1	0.49748	hNbML1	1.16899	hNbML1			1.28724	hDA0	2.95625	hDA0	1.27454	hDA0	0.504995	hDA0													1.97753e-05	hProgM	1.48897e-05	hProgM	1.72956e-05	hProgM	1.56783e-05	hProgM	1.54803e-05	hProgM
										0.96018	hNbML1	1.30116	hNbML1	0.496885	hNbML1	1.16299	hNbML1			1.28624	hDA0	2.94008	hDA0	1.27431	hDA0	0.504785	hDA0													1.93911e-05	hProgM	1.48231e-05	hProgM	1.72333e-05	hProgM	1.56421e-05	hProgM	1.53088e-05	hProgM
										0.944002	hNbML1	1.00149	hNbML1	0.476234	hNbML1	1.06841	hNbML1			1.2851	hDA0	2.9346	hDA0	1.26425	hDA0	0.492901	hDA0													1.93215e-05	hProgM	1.47949e-05	hProgM	1.71146e-05	hProgM	1.5611e-05	hProgM	1.52049e-05	hProgM
										0.875042	hNbML1	0.777185	hNbML1	0.447707	hNbML1	1.04586	hNbML1			1.27454	hDA0	2.9339	hDA0	1.24992	hDA0	0.456255	hDA0													1.92307e-05	hProgM	1.47481e-05	hProgM	1.70969e-05	hProgM	1.54803e-05	hProgM	1.51271e-05	hProgM
										0.862012	hNbML1	0.746986	hNbML1	0.446308	hNbML1	0.970626	hNbML1			1.27127	hDA0	2.92999	hDA0	1.2483	hDA0	0.451284	hDA0													1.89413e-05	hProgM	1.47186e-05	hProgM	1.7087e-05	hProgM	1.53088e-05	hProgM	1.48897e-05	hProgM
										0.838212	hNbML1	0.597913	hNbML1	0.436626	hNbML1	0.967178	hNbML1			1.26974	hDA0	2.92821	hDA0	1.2483	hDA0	0.440462	hDA0													1.8922e-05	hProgM	1.46835e-05	hProgM	1.70654e-05	hProgM	1.52049e-05	hProgM	1.48231e-05	hProgM
										0.761057	hNbML1	0.50777	hNbML1	0.41925	hNbML1	0.959499	hNbML1			1.26414	hDA0	2.92636	hDA0	1.24663	hDA0	0.438207	hDA0													1.87733e-05	hProgM	1.45939e-05	hProgM	1.70069e-05	hProgM	1.51271e-05	hProgM	1.47949e-05	hProgM
										0.755228	hNbML1	0.477542	hNbML1	0.373296	hNbML1	0.956208	hNbML1			1.24992	hDA0	2.92422	hDA0	1.24324	hDA0	0.41788	hDA0													1.86638e-05	hProgM	1.45176e-05	hProgM	1.69728e-05	hProgM	1.48897e-05	hProgM	1.47481e-05	hProgM
										0.746986	hNbML1	0.476234	hNbML1	2.7272e-05	hNbML1	0.936996	hNbML1			1.24749	hDA0	2.91893	hDA0	1.23847	hDA0	0.372973	hDA0													1.85995e-05	hProgM	1.4482e-05	hProgM	1.6964e-05	hProgM	1.48231e-05	hProgM	1.47186e-05	hProgM
										0.745875	hNbML1	0.471379	hNbML1	2.69759e-05	hNbML1	0.897229	hNbML1			1.24663	hDA0	2.91656	hDA0	1.22457	hDA0	0.353975	hDA0													1.84852e-05	hProgM	1.44686e-05	hProgM	1.68354e-05	hProgM	1.47949e-05	hProgM	1.46835e-05	hProgM
										0.730816	hNbML1	0.429819	hNbML1	2.67214e-05	hNbML1	0.894337	hNbML1			1.24234	hDA0	2.91536	hDA0	1.22431	hDA0	0.266959	hDA0													1.84848e-05	hProgM	1.4456e-05	hProgM	1.67348e-05	hProgM	1.47481e-05	hProgM	1.45939e-05	hProgM
										0.728252	hNbML1	2.7272e-05	hNbML1	2.63898e-05	hNbML1	0.870135	hNbML1			1.24111	hDA0	2.90965	hDA0	1.22083	hDA0	2.67214e-05	hDA0													1.84773e-05	hProgM	1.44495e-05	hProgM	1.66667e-05	hProgM	1.47186e-05	hProgM	1.45176e-05	hProgM
										0.662544	hNbML1	2.69759e-05	hNbML1	2.42216e-05	hNbML1	0.852301	hNbML1			1.23644	hDA0	2.89746	hDA0	1.21639	hDA0	2.6235e-05	hDA0													1.82517e-05	hProgM	1.43747e-05	hProgM	1.63767e-05	hProgM	1.46835e-05	hProgM	1.4482e-05	hProgM
										0.637201	hNbML1	2.67214e-05	hNbML1	2.33548e-05	hNbML1	0.829852	hNbML1			1.22531	hDA0	2.89509	hDA0	1.20224	hDA0	2.42216e-05	hDA0													1.81523e-05	hProgM	1.42934e-05	hProgM	1.63657e-05	hProgM	1.45939e-05	hProgM	1.44686e-05	hProgM
										0.629812	hNbML1	2.63898e-05	hNbML1	2.07435e-05	hNbML1	0.821493	hNbML1			1.22431	hDA0	2.89051	hDA0	1.20066	hDA0	2.38152e-05	hDA0													1.80938e-05	hProgM	1.42219e-05	hProgM	1.62911e-05	hProgM	1.45176e-05	hProgM	1.4456e-05	hProgM
										0.603783	hNbML1	2.42216e-05	hNbML1	1.99911e-05	hNbML1	0.811586	hNbML1			1.22247	hDA0	2.88497	hDA0	1.19994	hDA0	2.37446e-05	hDA0													1.80176e-05	hProgM	1.41824e-05	hProgM	1.62081e-05	hProgM	1.4482e-05	hProgM	1.44495e-05	hProgM
										0.602075	hNbML1	2.33548e-05	hNbML1	1.94091e-05	hNbML1	0.806712	hNbML1			1.21928	hDA0	2.8811	hDA0	1.1975	hDA0	2.22276e-05	hDA0													1.79532e-05	hProgM	1.4174e-05	hProgM	1.59803e-05	hProgM	1.44686e-05	hProgM	1.43747e-05	hProgM
										0.591836	hNbML1	2.07435e-05	hNbML1	1.89519e-05	hNbML1	0.792999	hNbML1			1.21681	hDA0	2.87882	hDA0	1.19566	hDA0	2.21048e-05	hDA0													1.76415e-05	hProgM	1.41451e-05	hProgM	1.59199e-05	hProgM	1.4456e-05	hProgM	1.42934e-05	hProgM
										0.579401	hNbML1	1.99911e-05	hNbML1	1.86899e-05	hNbML1	0.791837	hNbML1			1.20984	hDA0	2.87418	hDA0	1.19236	hDA0	2.17682e-05	hDA0													1.76052e-05	hProgM	1.41439e-05	hProgM	1.56783e-05	hProgM	1.44495e-05	hProgM	1.42219e-05	hProgM
										0.57787	hNbML1	1.94091e-05	hNbML1	1.82763e-05	hNbML1	0.716708	hNbML1			1.20917	hDA0	2.86854	hDA0	1.18483	hDA0	2.14072e-05	hDA0													1.72956e-05	hProgM	1.41207e-05	hProgM	1.56421e-05	hProgM	1.43747e-05	hProgM	1.41824e-05	hProgM
										0.553701	hNbML1	1.89519e-05	hNbML1	1.79532e-05	hNbML1	0.709828	hNbML1			1.2083	hDA0	2.8679	hDA0	1.18181	hDA0	2.0791e-05	hDA0													1.72333e-05	hProgM	1.41003e-05	hProgM	1.5611e-05	hProgM	1.42934e-05	hProgM	1.4174e-05	hProgM
										0.514428	hNbML1	1.86899e-05	hNbML1	1.72956e-05	hNbML1	0.70692	hNbML1			1.2073	hDA0	2.85687	hDA0	1.18034	hDA0	2.06682e-05	hDA0													1.71146e-05	hProgM	1.40914e-05	hProgM	1.54803e-05	hProgM	1.42219e-05	hProgM	1.41451e-05	hProgM
										0.511815	hNbML1	1.82763e-05	hNbML1	1.72799e-05	hNbML1	0.671604	hNbML1			1.20224	hDA0	2.8531	hDA0	1.17657	hDA0	2.03529e-05	hDA0													1.70969e-05	hProgM	1.40646e-05	hProgM	1.53088e-05	hProgM	1.41824e-05	hProgM	1.41439e-05	hProgM
										0.5107	hNbML1	1.79532e-05	hNbML1	1.72711e-05	hNbML1	0.653624	hNbML1			1.20066	hDA0	2.84968	hDA0	1.16579	hDA0	1.8865e-05	hDA0													1.7087e-05	hProgM	1.40524e-05	hProgM	1.52049e-05	hProgM	1.4174e-05	hProgM	1.41207e-05	hProgM
										0.507083	hNbML1	1.72956e-05	hNbML1	1.67577e-05	hNbML1	0.644495	hNbML1			1.20062	hDA0	2.84767	hDA0	1.16463	hDA0	1.86602e-05	hDA0													1.70654e-05	hProgM	1.39743e-05	hProgM	1.51271e-05	hProgM	1.41451e-05	hProgM	1.41003e-05	hProgM
										0.503524	hNbML1	1.72799e-05	hNbML1	1.66189e-05	hNbML1	0.601882	hNbML1			1.19994	hDA0	2.8472	hDA0	1.16012	hDA0	1.82601e-05	hDA0													1.70069e-05	hProgM	1.39732e-05	hProgM	1.48897e-05	hProgM	1.41439e-05	hProgM	1.40914e-05	hProgM
										0.471379	hNbML1	1.72711e-05	hNbML1	1.63767e-05	hNbML1	0.585223	hNbML1			1.19868	hDA0	2.84375	hDA0	1.1462	hDA0	1.80938e-05	hDA0													1.69728e-05	hProgM	1.39644e-05	hProgM	1.48231e-05	hProgM	1.41207e-05	hProgM	1.40646e-05	hProgM
										0.468414	hNbML1	1.67577e-05	hNbML1	1.60723e-05	hNbML1	0.57787	hNbML1			1.19817	hDA0	2.84364	hDA0	1.14443	hDA0	1.77217e-05	hDA0													1.6964e-05	hProgM	1.37672e-05	hProgM	1.47949e-05	hProgM	1.41003e-05	hProgM	1.40524e-05	hProgM
										0.467171	hNbML1	1.66189e-05	hNbML1	1.59915e-05	hNbML1	0.558458	hNbML1			1.19429	hDA0	2.84141	hDA0	1.1415	hDA0	1.70744e-05	hDA0													1.68354e-05	hProgM	1.37291e-05	hProgM	1.47481e-05	hProgM	1.40914e-05	hProgM	1.39743e-05	hProgM
										0.464057	hNbML1	1.63767e-05	hNbML1	1.54737e-05	hNbML1	0.555208	hNbML1			1.19236	hDA0	2.83918	hDA0	1.13952	hDA0	1.68946e-05	hDA0													1.67348e-05	hProgM	1.37096e-05	hProgM	1.47186e-05	hProgM	1.40646e-05	hProgM	1.39732e-05	hProgM
										0.447436	hNbML1	1.60723e-05	hNbML1	1.53917e-05	hNbML1	0.55503	hNbML1			1.1897	hDA0	2.83826	hDA0	1.13003	hDA0	1.68354e-05	hDA0													1.63767e-05	hProgM	1.36502e-05	hProgM	1.46835e-05	hProgM	1.40524e-05	hProgM	1.39644e-05	hProgM
										0.430984	hNbML1	1.59915e-05	hNbML1	1.52049e-05	hNbML1	0.549865	hNbML1			1.1889	hDA0	2.838	hDA0	1.1287	hDA0	1.66807e-05	hDA0													1.62911e-05	hProgM	1.35395e-05	hProgM	1.45939e-05	hProgM	1.39743e-05	hProgM	1.37672e-05	hProgM
										0.370387	hNbML1	1.54737e-05	hNbML1	1.51944e-05	hNbML1	0.548743	hNbML1			1.18001	hDA0	2.83488	hDA0	1.12863	hDA0	1.62911e-05	hDA0													1.62081e-05	hProgM	1.35336e-05	hProgM	1.45176e-05	hProgM	1.39732e-05	hProgM	1.37291e-05	hProgM
										2.7272e-05	hNbML1	1.53917e-05	hNbML1	1.51271e-05	hNbML1	0.542539	hNbML1			1.17146	hDA0	2.82764	hDA0	1.11596	hDA0	1.62844e-05	hDA0													1.59803e-05	hProgM	1.35316e-05	hProgM	1.4482e-05	hProgM	1.39644e-05	hProgM	1.37096e-05	hProgM
										2.69759e-05	hNbML1	1.52049e-05	hNbML1	1.51152e-05	hNbML1	0.538981	hNbML1			1.16656	hDA0	2.8231	hDA0	1.10419	hDA0	1.60392e-05	hDA0													1.59199e-05	hProgM	1.35278e-05	hProgM	1.44686e-05	hProgM	1.37672e-05	hProgM	1.36502e-05	hProgM
										2.67214e-05	hNbML1	1.51944e-05	hNbML1	1.48372e-05	hNbML1	0.538875	hNbML1			1.16392	hDA0	2.81962	hDA0	1.10385	hDA0	1.59657e-05	hDA0													1.56783e-05	hProgM	1.32159e-05	hProgM	1.4456e-05	hProgM	1.37291e-05	hProgM	1.35395e-05	hProgM
										2.63898e-05	hNbML1	1.51271e-05	hNbML1	1.47218e-05	hNbML1	0.533012	hNbML1			1.16239	hDA0	2.81945	hDA0	1.09323	hDA0	1.57573e-05	hDA0													1.56421e-05	hProgM	1.31705e-05	hProgM	1.44495e-05	hProgM	1.37096e-05	hProgM	1.35336e-05	hProgM
										2.42216e-05	hNbML1	1.51152e-05	hNbML1	1.47137e-05	hNbML1	0.528189	hNbML1			1.15621	hDA0	2.81914	hDA0	1.08957	hDA0	1.56421e-05	hDA0													1.5611e-05	hProgM	1.30998e-05	hProgM	1.43747e-05	hProgM	1.36502e-05	hProgM	1.35316e-05	hProgM
										2.33548e-05	hNbML1	1.48372e-05	hNbML1	1.45939e-05	hNbML1	0.525213	hNbML1			1.15399	hDA0	2.81564	hDA0	1.08715	hDA0	1.46886e-05	hDA0													1.54803e-05	hProgM	1.30954e-05	hProgM	1.42934e-05	hProgM	1.35395e-05	hProgM	1.35278e-05	hProgM
										2.07435e-05	hNbML1	1.47137e-05	hNbML1	1.4482e-05	hNbML1	0.513867	hNbML1			1.15265	hDA0	2.8091	hDA0	1.08562	hDA0	1.46337e-05	hDA0													1.53088e-05	hProgM	1.30939e-05	hProgM	1.42219e-05	hProgM	1.35336e-05	hProgM	1.32159e-05	hProgM
										1.99911e-05	hNbML1	1.45939e-05	hNbML1	1.43242e-05	hNbML1	0.512444	hNbML1			1.14529	hDA0	2.79961	hDA0	1.07824	hDA0	1.45939e-05	hDA0													1.52049e-05	hProgM	1.30863e-05	hProgM	1.4174e-05	hProgM	1.35316e-05	hProgM	1.31705e-05	hProgM
										1.94091e-05	hNbML1	1.4482e-05	hNbML1	1.42934e-05	hNbML1	0.510079	hNbML1			1.1389	hDA0	2.79269	hDA0	1.07607	hDA0	1.44774e-05	hDA0													1.51271e-05	hProgM	1.30158e-05	hProgM	1.41451e-05	hProgM	1.35278e-05	hProgM	1.30998e-05	hProgM
										1.89519e-05	hNbML1	1.43242e-05	hNbML1	1.41439e-05	hNbML1	0.508435	hNbML1			1.13788	hDA0	2.78855	hDA0	1.07461	hDA0	1.43986e-05	hDA0													1.47949e-05	hProgM	1.29474e-05	hProgM	1.41439e-05	hProgM	1.32159e-05	hProgM	1.30954e-05	hProgM
										1.86899e-05	hNbML1	1.42934e-05	hNbML1	1.3927e-05	hNbML1	0.507083	hNbML1			1.13747	hDA0	2.78629	hDA0	1.07332	hDA0	1.42934e-05	hDA0													1.47481e-05	hProgM	1.28925e-05	hProgM	1.41207e-05	hProgM	1.31705e-05	hProgM	1.30939e-05	hProgM
										1.82763e-05	hNbML1	1.41439e-05	hNbML1	1.38852e-05	hNbML1	0.505017	hNbML1			1.1341	hDA0	2.77994	hDA0	1.06856	hDA0	1.4204e-05	hDA0													1.47186e-05	hProgM	1.28619e-05	hProgM	1.41003e-05	hProgM	1.30998e-05	hProgM	1.30863e-05	hProgM
										1.79532e-05	hNbML1	1.3927e-05	hNbML1	1.37096e-05	hNbML1	0.492251	hNbML1			1.13395	hDA0	2.77973	hDA0	1.06474	hDA0	1.41005e-05	hDA0													1.45939e-05	hProgM	1.28508e-05	hProgM	1.40914e-05	hProgM	1.30954e-05	hProgM	1.30158e-05	hProgM
										1.72956e-05	hNbML1	1.38852e-05	hNbML1	1.3631e-05	hNbML1	0.491171	hNbML1			1.12863	hDA0	2.7756	hDA0	1.06436	hDA0	1.38237e-05	hDA0													1.45176e-05	hProgM	1.26664e-05	hProgM	1.40646e-05	hProgM	1.30939e-05	hProgM	1.29474e-05	hProgM
										1.72799e-05	hNbML1	1.37096e-05	hNbML1	1.34608e-05	hNbML1	0.477634	hNbML1			1.11756	hDA0	2.77281	hDA0	1.06023	hDA0	1.37843e-05	hDA0													1.4482e-05	hProgM	1.25862e-05	hProgM	1.40524e-05	hProgM	1.30863e-05	hProgM	1.28925e-05	hProgM
										1.72711e-05	hNbML1	1.3631e-05	hNbML1	1.34255e-05	hNbML1	0.46993	hNbML1			1.11653	hDA0	2.77163	hDA0	1.05943	hDA0	1.37672e-05	hDA0													1.44686e-05	hProgM	1.25848e-05	hProgM	1.39743e-05	hProgM	1.30158e-05	hProgM	1.28619e-05	hProgM
										1.66189e-05	hNbML1	1.34608e-05	hNbML1	1.33853e-05	hNbML1	0.466196	hNbML1			1.11279	hDA0	2.76963	hDA0	1.0562	hDA0	1.35316e-05	hDA0													1.4456e-05	hProgM	1.24524e-05	hProgM	1.39732e-05	hProgM	1.29474e-05	hProgM	1.28508e-05	hProgM
										1.63767e-05	hNbML1	1.34255e-05	hNbML1	1.33169e-05	hNbML1	0.453965	hNbML1			1.11187	hDA0	2.76952	hDA0	1.04699	hDA0	1.331e-05	hDA0													1.44495e-05	hProgM	1.24041e-05	hProgM	1.39644e-05	hProgM	1.28925e-05	hProgM	1.26664e-05	hProgM
										1.60723e-05	hNbML1	1.33853e-05	hNbML1	1.3275e-05	hNbML1	0.453739	hNbML1			1.10643	hDA0	2.76275	hDA0	1.0448	hDA0	1.29771e-05	hDA0													1.43747e-05	hProgM	1.24001e-05	hProgM	1.37672e-05	hProgM	1.28619e-05	hProgM	1.25862e-05	hProgM
										1.54737e-05	hNbML1	1.33169e-05	hNbML1	1.32634e-05	hNbML1	0.447277	hNbML1			1.10514	hDA0	2.76134	hDA0	1.03596	hDA0	1.28619e-05	hDA0													1.42934e-05	hProgM	1.2389e-05	hProgM	1.37291e-05	hProgM	1.28508e-05	hProgM	1.25848e-05	hProgM
										1.53917e-05	hNbML1	1.3275e-05	hNbML1	1.29248e-05	hNbML1	0.446286	hNbML1			1.10464	hDA0	2.76043	hDA0	1.00858	hDA0	1.28508e-05	hDA0													1.42219e-05	hProgM	1.23604e-05	hProgM	1.37096e-05	hProgM	1.26664e-05	hProgM	1.24524e-05	hProgM
										1.52049e-05	hNbML1	1.32634e-05	hNbML1	1.25578e-05	hNbML1	0.439281	hNbML1			1.10414	hDA0	2.75734	hDA0	1.00748	hDA0	1.27152e-05	hDA0													1.4174e-05	hProgM	1.22665e-05	hProgM	1.36502e-05	hProgM	1.25862e-05	hProgM	1.24041e-05	hProgM
										1.51944e-05	hNbML1	1.29248e-05	hNbML1	1.25024e-05	hNbML1	0.438296	hNbML1			1.09947	hDA0	2.75638	hDA0	1.00593	hDA0	1.2681e-05	hDA0													1.41451e-05	hProgM	1.21988e-05	hProgM	1.35395e-05	hProgM	1.25848e-05	hProgM	1.24001e-05	hProgM
										1.51271e-05	hNbML1	1.25578e-05	hNbML1	1.24098e-05	hNbML1	0.429518	hNbML1			1.09422	hDA0	2.75614	hDA0	0.995695	hDA0	1.26467e-05	hDA0													1.41207e-05	hProgM	1.21091e-05	hProgM	1.35336e-05	hProgM	1.24524e-05	hProgM	1.2389e-05	hProgM
										1.51152e-05	hNbML1	1.25024e-05	hNbML1	1.22665e-05	hNbML1	0.426621	hNbML1			1.09365	hDA0	2.75379	hDA0	0.992178	hDA0	1.24524e-05	hDA0													1.41003e-05	hProgM	1.20262e-05	hProgM	1.35316e-05	hProgM	1.24041e-05	hProgM	1.23604e-05	hProgM
										1.48372e-05	hNbML1	1.24098e-05	hNbML1	1.2142e-05	hNbML1	0.422752	hNbML1			1.08888	hDA0	2.75123	hDA0	0.99137	hDA0	1.24098e-05	hDA0													1.40914e-05	hProgM	1.2015e-05	hProgM	1.35278e-05	hProgM	1.24001e-05	hProgM	1.22665e-05	hProgM
										1.47218e-05	hNbML1	1.2389e-05	hNbML1	1.20887e-05	hNbML1	0.420884	hNbML1			1.08715	hDA0	2.75112	hDA0	0.991113	hDA0	1.2389e-05	hDA0													1.40646e-05	hProgM	1.20097e-05	hProgM	1.32159e-05	hProgM	1.2389e-05	hProgM	1.21988e-05	hProgM
										1.47137e-05	hNbML1	1.22665e-05	hNbML1	1.19785e-05	hNbML1	0.417027	hNbML1			1.08292	hDA0	2.74958	hDA0	0.990885	hDA0	1.2015e-05	hDA0													1.40524e-05	hProgM	1.19632e-05	hProgM	1.31705e-05	hProgM	1.23604e-05	hProgM	1.21091e-05	hProgM
										1.4482e-05	hNbML1	1.2142e-05	hNbML1	1.18753e-05	hNbML1	0.412321	hNbML1			1.07653	hDA0	2.74353	hDA0	0.987278	hDA0	1.19785e-05	hDA0													1.39743e-05	hProgM	1.19048e-05	hProgM	1.30954e-05	hProgM	1.22665e-05	hProgM	1.2015e-05	hProgM
										1.43242e-05	hNbML1	1.20887e-05	hNbML1	1.12733e-05	hNbML1	0.409399	hNbML1			1.07607	hDA0	2.74166	hDA0	0.983402	hDA0	1.18753e-05	hDA0													1.39732e-05	hProgM	1.18753e-05	hProgM	1.30939e-05	hProgM	1.21988e-05	hProgM	1.20097e-05	hProgM
										1.42934e-05	hNbML1	1.19785e-05	hNbML1	1.11339e-05	hNbML1	0.406032	hNbML1			1.07344	hDA0	2.74026	hDA0	0.974714	hDA0	1.15735e-05	hDA0													1.39644e-05	hProgM	1.1826e-05	hProgM	1.30863e-05	hProgM	1.21091e-05	hProgM	1.19632e-05	hProgM
										1.41439e-05	hNbML1	1.18753e-05	hNbML1	1.10108e-05	hNbML1	0.405445	hNbML1			1.07244	hDA0	2.74006	hDA0	0.967187	hDA0	1.15306e-05	hDA0													1.37672e-05	hProgM	1.16717e-05	hProgM	1.30158e-05	hProgM	1.20262e-05	hProgM	1.19048e-05	hProgM
										1.3927e-05	hNbML1	1.12733e-05	hNbML1	1.08669e-05	hNbML1	0.392824	hNbML1			1.07194	hDA0	2.73749	hDA0	0.960315	hDA0	1.1196e-05	hDA0													1.37291e-05	hProgM	1.16036e-05	hProgM	1.29474e-05	hProgM	1.2015e-05	hProgM	1.18753e-05	hProgM
										1.38852e-05	hNbML1	1.11339e-05	hNbML1	1.07673e-05	hNbML1	0.391274	hNbML1			1.07051	hDA0	2.73488	hDA0	0.956647	hDA0	1.11339e-05	hDA0													1.37096e-05	hProgM	1.15018e-05	hProgM	1.28925e-05	hProgM	1.20097e-05	hProgM	1.1826e-05	hProgM
										1.37096e-05	hNbML1	1.10108e-05	hNbML1	1.06298e-05	hNbML1	0.391068	hNbML1			1.06647	hDA0	2.73465	hDA0	0.955464	hDA0	1.11069e-05	hDA0													1.36502e-05	hProgM	1.14806e-05	hProgM	1.28619e-05	hProgM	1.19048e-05	hProgM	1.16717e-05	hProgM
										1.3631e-05	hNbML1	1.08669e-05	hNbML1	1.05586e-05	hNbML1	0.389654	hNbML1			1.06474	hDA0	2.73442	hDA0	0.954375	hDA0	1.09624e-05	hDA0													1.35395e-05	hProgM	1.14792e-05	hProgM	1.28508e-05	hProgM	1.18753e-05	hProgM	1.16036e-05	hProgM
										1.34608e-05	hNbML1	1.07673e-05	hNbML1	1.04528e-05	hNbML1	0.37719	hNbML1			1.06251	hDA0	2.73429	hDA0	0.943371	hDA0	1.08577e-05	hDA0													1.35336e-05	hProgM	1.1427e-05	hProgM	1.26664e-05	hProgM	1.1826e-05	hProgM	1.15018e-05	hProgM
										1.34255e-05	hNbML1	1.05586e-05	hNbML1	1.03851e-05	hNbML1	0.372303	hNbML1			1.06023	hDA0	2.73219	hDA0	0.938536	hDA0	1.08415e-05	hDA0													1.35316e-05	hProgM	1.13991e-05	hProgM	1.25862e-05	hProgM	1.16717e-05	hProgM	1.14806e-05	hProgM
										1.33853e-05	hNbML1	1.04528e-05	hNbML1	1.02182e-05	hNbML1	0.370388	hNbML1			1.03933	hDA0	2.73177	hDA0	0.935631	hDA0	1.07673e-05	hDA0													1.35278e-05	hProgM	1.1196e-05	hProgM	1.25848e-05	hProgM	1.16036e-05	hProgM	1.14792e-05	hProgM
										1.33169e-05	hNbML1	1.03851e-05	hNbML1	1.0016e-05	hNbML1	0.346532	hNbML1			1.03425	hDA0	2.72913	hDA0	0.933669	hDA0	1.07553e-05	hDA0													1.32159e-05	hProgM	1.11576e-05	hProgM	1.24524e-05	hProgM	1.15018e-05	hProgM	1.1427e-05	hProgM
										1.3275e-05	hNbML1	1.02182e-05	hNbML1	9.67262e-06	hNbML1	0.226266	hNbML1			1.03386	hDA0	2.72841	hDA0	0.931559	hDA0	1.06537e-05	hDA0													1.31705e-05	hProgM	1.11497e-05	hProgM	1.24041e-05	hProgM	1.14806e-05	hProgM	1.13991e-05	hProgM
										1.32634e-05	hNbML1	1.0016e-05	hNbML1	9.67046e-06	hNbML1	2.7272e-05	hNbML1			1.03287	hDA0	2.72835	hDA0	0.926174	hDA0	1.0633e-05	hDA0													1.30998e-05	hProgM	1.11339e-05	hProgM	1.24001e-05	hProgM	1.14792e-05	hProgM	1.1196e-05	hProgM
										1.29248e-05	hNbML1	9.67262e-06	hNbML1	9.53094e-06	hNbML1	2.67214e-05	hNbML1			1.03141	hDA0	2.72709	hDA0	0.925475	hDA0	1.05222e-05	hDA0													1.30954e-05	hProgM	1.11069e-05	hProgM	1.2389e-05	hProgM	1.1427e-05	hProgM	1.11576e-05	hProgM
										1.25578e-05	hNbML1	9.67046e-06	hNbML1	9.45326e-06	hNbML1	2.63898e-05	hNbML1			1.02783	hDA0	2.72445	hDA0	0.921178	hDA0	9.76942e-06	hDA0													1.30863e-05	hProgM	1.1103e-05	hProgM	1.23604e-05	hProgM	1.13991e-05	hProgM	1.11497e-05	hProgM
										1.24098e-05	hNbML1	9.53094e-06	hNbML1	9.33388e-06	hNbML1	2.33548e-05	hNbML1			1.02519	hDA0	2.72374	hDA0	0.920651	hDA0	9.69545e-06	hDA0													1.30158e-05	hProgM	1.10221e-05	hProgM	1.21988e-05	hProgM	1.1196e-05	hProgM	1.11339e-05	hProgM
										1.2389e-05	hNbML1	9.33388e-06	hNbML1	9.15592e-06	hNbML1	1.86899e-05	hNbML1			1.02278	hDA0	2.72293	hDA0	0.919775	hDA0	9.67262e-06	hDA0													1.29474e-05	hProgM	1.10108e-05	hProgM	1.21091e-05	hProgM	1.11576e-05	hProgM	1.11069e-05	hProgM
										1.2142e-05	hNbML1	9.15592e-06	hNbML1	9.10718e-06	hNbML1	1.82763e-05	hNbML1			1.02194	hDA0	2.72283	hDA0	0.916198	hDA0	9.62609e-06	hDA0													1.28925e-05	hProgM	1.0967e-05	hProgM	1.20262e-05	hProgM	1.11497e-05	hProgM	1.1103e-05	hProgM
										1.20887e-05	hNbML1	9.10718e-06	hNbML1	9.01924e-06	hNbML1	1.79532e-05	hNbML1			1.01197	hDA0	2.72143	hDA0	0.906723	hDA0	9.53094e-06	hDA0													1.28619e-05	hProgM	1.09113e-05	hProgM	1.2015e-05	hProgM	1.11339e-05	hProgM	1.10221e-05	hProgM
										1.19785e-05	hNbML1	9.01924e-06	hNbML1	8.98362e-06	hNbML1	1.72956e-05	hNbML1			1.01051	hDA0	2.72034	hDA0	0.905423	hDA0	9.31033e-06	hDA0													1.28508e-05	hProgM	1.08669e-05	hProgM	1.20097e-05	hProgM	1.11069e-05	hProgM	1.10108e-05	hProgM
										1.18753e-05	hNbML1	8.98362e-06	hNbML1	8.8788e-06	hNbML1	1.72799e-05	hNbML1			1.00991	hDA0	2.71854	hDA0	0.896607	hDA0	9.20167e-06	hDA0													1.26664e-05	hProgM	1.07673e-05	hProgM	1.19632e-05	hProgM	1.1103e-05	hProgM	1.0967e-05	hProgM
										1.11339e-05	hNbML1	8.8788e-06	hNbML1	8.72755e-06	hNbML1	1.72711e-05	hNbML1			1.00681	hDA0	2.71717	hDA0	0.895704	hDA0	9.16977e-06	hDA0													1.25862e-05	hProgM	1.07573e-05	hProgM	1.19048e-05	hProgM	1.10221e-05	hProgM	1.09113e-05	hProgM
										1.10108e-05	hNbML1	8.72755e-06	hNbML1	8.64778e-06	hNbML1	1.67577e-05	hNbML1			1.00666	hDA0	2.70665	hDA0	0.880796	hDA0	9.14049e-06	hDA0													1.25848e-05	hProgM	1.06477e-05	hProgM	1.1826e-05	hProgM	1.10108e-05	hProgM	1.08669e-05	hProgM
										1.08669e-05	hNbML1	8.64778e-06	hNbML1	8.41787e-06	hNbML1	1.66189e-05	hNbML1			1.0035	hDA0	2.70381	hDA0	0.880654	hDA0	9.08131e-06	hDA0													1.24524e-05	hProgM	1.06035e-05	hProgM	1.16717e-05	hProgM	1.0967e-05	hProgM	1.07673e-05	hProgM
										1.07673e-05	hNbML1	8.41787e-06	hNbML1	8.3241e-06	hNbML1	1.63767e-05	hNbML1			1.00194	hDA0	2.7035	hDA0	0.868574	hDA0	9.08086e-06	hDA0													1.24041e-05	hProgM	1.05511e-05	hProgM	1.16036e-05	hProgM	1.09113e-05	hProgM	1.07573e-05	hProgM
										1.05586e-05	hNbML1	8.3241e-06	hNbML1	8.20431e-06	hNbML1	1.59915e-05	hNbML1			0.999772	hDA0	2.70177	hDA0	0.862312	hDA0	8.9279e-06	hDA0													1.2389e-05	hProgM	1.05269e-05	hProgM	1.15018e-05	hProgM	1.08669e-05	hProgM	1.06477e-05	hProgM
										1.04528e-05	hNbML1	8.20431e-06	hNbML1	8.14173e-06	hNbML1	1.54737e-05	hNbML1			0.997307	hDA0	2.69942	hDA0	0.858377	hDA0	8.91753e-06	hDA0													1.23604e-05	hProgM	1.05222e-05	hProgM	1.14806e-05	hProgM	1.07673e-05	hProgM	1.06035e-05	hProgM
										1.03851e-05	hNbML1	8.14173e-06	hNbML1	8.13195e-06	hNbML1	1.53917e-05	hNbML1			0.993398	hDA0	2.69681	hDA0	0.852039	hDA0	8.84594e-06	hDA0													1.22665e-05	hProgM	1.05132e-05	hProgM	1.14792e-05	hProgM	1.06477e-05	hProgM	1.05511e-05	hProgM
										1.02182e-05	hNbML1	8.13195e-06	hNbML1	8.07332e-06	hNbML1	1.51944e-05	hNbML1			0.992323	hDA0	2.69267	hDA0	0.851627	hDA0	8.72755e-06	hDA0													1.21988e-05	hProgM	1.04044e-05	hProgM	1.1427e-05	hProgM	1.06035e-05	hProgM	1.05269e-05	hProgM
										1.0016e-05	hNbML1	8.07332e-06	hNbML1	7.98933e-06	hNbML1	1.51152e-05	hNbML1			0.991008	hDA0	2.69098	hDA0	0.851211	hDA0	8.7043e-06	hDA0													1.21091e-05	hProgM	1.0351e-05	hProgM	1.13991e-05	hProgM	1.05511e-05	hProgM	1.05222e-05	hProgM
										9.67262e-06	hNbML1	8.02499e-06	hNbML1	7.89677e-06	hNbML1	1.48372e-05	hNbML1			0.986978	hDA0	2.67965	hDA0	0.849409	hDA0	8.69519e-06	hDA0													1.20262e-05	hProgM	1.02519e-05	hProgM	1.11576e-05	hProgM	1.05269e-05	hProgM	1.05132e-05	hProgM
										9.67046e-06	hNbML1	7.98933e-06	hNbML1	7.77959e-06	hNbML1	1.47218e-05	hNbML1			0.986004	hDA0	2.67753	hDA0	0.846979	hDA0	8.37511e-06	hDA0													1.2015e-05	hProgM	1.02182e-05	hProgM	1.11497e-05	hProgM	1.05222e-05	hProgM	1.04044e-05	hProgM
										9.53094e-06	hNbML1	7.89677e-06	hNbML1	7.65968e-06	hNbML1	1.45939e-05	hNbML1			0.981657	hDA0	2.67699	hDA0	0.844043	hDA0	8.20293e-06	hDA0													1.20097e-05	hProgM	1.0099e-05	hProgM	1.11339e-05	hProgM	1.05132e-05	hProgM	1.0351e-05	hProgM
										9.33388e-06	hNbML1	7.65968e-06	hNbML1	7.60703e-06	hNbML1	1.4482e-05	hNbML1			0.979121	hDA0	2.67635	hDA0	0.83866	hDA0	8.14366e-06	hDA0													1.19632e-05	hProgM	1.00095e-05	hProgM	1.11069e-05	hProgM	1.04044e-05	hProgM	1.02519e-05	hProgM
										9.15592e-06	hNbML1	7.60703e-06	hNbML1	7.4136e-06	hNbML1	1.42934e-05	hNbML1			0.976981	hDA0	2.67068	hDA0	0.828279	hDA0	8.13195e-06	hDA0													1.19048e-05	hProgM	9.92944e-06	hProgM	1.1103e-05	hProgM	1.0351e-05	hProgM	1.02182e-05	hProgM
										9.10718e-06	hNbML1	7.4136e-06	hNbML1	7.28093e-06	hNbML1	1.41439e-05	hNbML1			0.974479	hDA0	2.66543	hDA0	0.828062	hDA0	8.01025e-06	hDA0													1.18753e-05	hProgM	9.90436e-06	hProgM	1.10221e-05	hProgM	1.02519e-05	hProgM	1.0099e-05	hProgM
										9.01924e-06	hNbML1	7.28093e-06	hNbML1	7.19666e-06	hNbML1	1.3927e-05	hNbML1			0.963471	hDA0	2.66523	hDA0	0.825045	hDA0	7.90791e-06	hDA0													1.1826e-05	hProgM	9.88597e-06	hProgM	1.10108e-05	hProgM	1.02182e-05	hProgM	1.00095e-05	hProgM
										8.98362e-06	hNbML1	7.19666e-06	hNbML1	7.14189e-06	hNbML1	1.38852e-05	hNbML1			0.960065	hDA0	2.66446	hDA0	0.819793	hDA0	7.8638e-06	hDA0													1.16717e-05	hProgM	9.87653e-06	hProgM	1.0967e-05	hProgM	1.0099e-05	hProgM	9.92944e-06	hProgM
										8.8788e-06	hNbML1	7.04837e-06	hNbML1	7.04837e-06	hNbML1	1.3631e-05	hNbML1			0.956464	hDA0	2.66178	hDA0	0.819636	hDA0	7.60703e-06	hDA0													1.16036e-05	hProgM	9.62609e-06	hProgM	1.09113e-05	hProgM	1.00095e-05	hProgM	9.90436e-06	hProgM
										8.72755e-06	hNbML1	6.75356e-06	hNbML1	6.75356e-06	hNbML1	1.34608e-05	hNbML1			0.954503	hDA0	2.65817	hDA0	0.812706	hDA0	7.60242e-06	hDA0													1.15018e-05	hProgM	9.61488e-06	hProgM	1.08669e-05	hProgM	9.92944e-06	hProgM	9.88597e-06	hProgM
										8.64778e-06	hNbML1	6.60042e-06	hNbML1	6.60042e-06	hNbML1	1.33853e-05	hNbML1			0.948571	hDA0	2.65348	hDA0	0.806728	hDA0	7.55601e-06	hDA0													1.14806e-05	hProgM	9.6055e-06	hProgM	1.07673e-05	hProgM	9.90436e-06	hProgM	9.87653e-06	hProgM
										8.41787e-06	hNbML1	6.58255e-06	hNbML1	6.58255e-06	hNbML1	1.33169e-05	hNbML1			0.94499	hDA0	2.64903	hDA0	0.800855	hDA0	7.549e-06	hDA0													1.14792e-05	hProgM	9.57874e-06	hProgM	1.07573e-05	hProgM	9.88597e-06	hProgM	9.62609e-06	hProgM
										8.3241e-06	hNbML1	6.55013e-06	hNbML1	6.55013e-06	hNbML1	1.3275e-05	hNbML1			0.940892	hDA0	2.64852	hDA0	0.786967	hDA0	7.44173e-06	hDA0													1.1427e-05	hProgM	9.57779e-06	hProgM	1.06477e-05	hProgM	9.87653e-06	hProgM	9.61488e-06	hProgM
										8.20431e-06	hNbML1	6.53204e-06	hNbML1	6.53204e-06	hNbML1	1.32634e-05	hNbML1			0.93862	hDA0	2.64831	hDA0	0.768733	hDA0	7.27146e-06	hDA0													1.13991e-05	hProgM	9.51313e-06	hProgM	1.06035e-05	hProgM	9.62609e-06	hProgM	9.6055e-06	hProgM
										8.14173e-06	hNbML1	6.3709e-06	hNbML1	6.29881e-06	hNbML1	1.29248e-05	hNbML1			0.938536	hDA0	2.64221	hDA0	0.765747	hDA0	7.03964e-06	hDA0													1.1196e-05	hProgM	9.4963e-06	hProgM	1.05511e-05	hProgM	9.61488e-06	hProgM	9.57874e-06	hProgM
										8.13195e-06	hNbML1	6.29881e-06	hNbML1	6.21347e-06	hNbML1	1.26467e-05	hNbML1			0.935631	hDA0	2.64176	hDA0	0.761642	hDA0	6.86779e-06	hDA0													1.11576e-05	hProgM	9.4869e-06	hProgM	1.05269e-05	hProgM	9.6055e-06	hProgM	9.57779e-06	hProgM
										8.07332e-06	hNbML1	6.21347e-06	hNbML1	6.20347e-06	hNbML1	1.25578e-05	hNbML1			0.931595	hDA0	2.63346	hDA0	0.74734	hDA0	6.8205e-06	hDA0													1.11497e-05	hProgM	9.45082e-06	hProgM	1.05222e-05	hProgM	9.57874e-06	hProgM	9.51313e-06	hProgM
										8.02499e-06	hNbML1	6.20347e-06	hNbML1	6.05643e-06	hNbML1	1.25024e-05	hNbML1			0.931045	hDA0	2.63239	hDA0	0.741357	hDA0	6.79893e-06	hDA0													1.11339e-05	hProgM	9.44775e-06	hProgM	1.05132e-05	hProgM	9.57779e-06	hProgM	9.4963e-06	hProgM
										7.98933e-06	hNbML1	6.05643e-06	hNbML1	5.94171e-06	hNbML1	1.2389e-05	hNbML1			0.926274	hDA0	2.63109	hDA0	0.734254	hDA0	6.76126e-06	hDA0													1.11069e-05	hProgM	9.41924e-06	hProgM	1.04044e-05	hProgM	9.51313e-06	hProgM	9.4869e-06	hProgM
										7.89677e-06	hNbML1	5.94171e-06	hNbML1	5.93816e-06	hNbML1	1.22665e-05	hNbML1			0.924345	hDA0	2.63062	hDA0	0.729862	hDA0	6.63877e-06	hDA0													1.1103e-05	hProgM	9.41281e-06	hProgM	1.0351e-05	hProgM	9.4963e-06	hProgM	9.45082e-06	hProgM
										7.65968e-06	hNbML1	5.93816e-06	hNbML1	5.91545e-06	hNbML1	1.2142e-05	hNbML1			0.921836	hDA0	2.629	hDA0	0.728818	hDA0	6.63229e-06	hDA0													1.10221e-05	hProgM	9.39165e-06	hProgM	1.02519e-05	hProgM	9.4869e-06	hProgM	9.44775e-06	hProgM
										7.60703e-06	hNbML1	5.91545e-06	hNbML1	5.82972e-06	hNbML1	1.18753e-05	hNbML1			0.912875	hDA0	2.62305	hDA0	0.722738	hDA0	6.60042e-06	hDA0													1.10108e-05	hProgM	9.33388e-06	hProgM	1.02182e-05	hProgM	9.45082e-06	hProgM	9.41924e-06	hProgM
										7.4136e-06	hNbML1	5.82972e-06	hNbML1	5.62452e-06	hNbML1	1.12733e-05	hNbML1			0.90824	hDA0	2.61836	hDA0	0.719981	hDA0	6.55024e-06	hDA0													1.0967e-05	hProgM	9.31075e-06	hProgM	1.0099e-05	hProgM	9.44775e-06	hProgM	9.41281e-06	hProgM
										7.28093e-06	hNbML1	5.62452e-06	hNbML1	5.58312e-06	hNbML1	1.11339e-05	hNbML1			0.908023	hDA0	2.61537	hDA0	0.706776	hDA0	6.33637e-06	hDA0													1.09113e-05	hProgM	9.20729e-06	hProgM	1.00095e-05	hProgM	9.41924e-06	hProgM	9.39165e-06	hProgM
										7.19666e-06	hNbML1	5.55438e-06	hNbML1	5.55438e-06	hNbML1	1.10108e-05	hNbML1			0.906017	hDA0	2.60965	hDA0	0.703821	hDA0	6.33469e-06	hDA0													1.08669e-05	hProgM	9.20453e-06	hProgM	9.92944e-06	hProgM	9.41281e-06	hProgM	9.33388e-06	hProgM
										7.04837e-06	hNbML1	5.37084e-06	hNbML1	5.40974e-06	hNbML1	1.08669e-05	hNbML1			0.894843	hDA0	2.60877	hDA0	0.703394	hDA0	6.32863e-06	hDA0													1.07673e-05	hProgM	9.15592e-06	hProgM	9.90436e-06	hProgM	9.39165e-06	hProgM	9.31075e-06	hProgM
										6.75356e-06	hNbML1	5.27209e-06	hNbML1	5.37084e-06	hNbML1	1.07673e-05	hNbML1			0.887893	hDA0	2.60565	hDA0	0.703108	hDA0	6.29064e-06	hDA0													1.07573e-05	hProgM	9.14775e-06	hProgM	9.88597e-06	hProgM	9.33388e-06	hProgM	9.20729e-06	hProgM
										6.60042e-06	hNbML1	5.24271e-06	hNbML1	5.27209e-06	hNbML1	1.06298e-05	hNbML1			0.886776	hDA0	2.60322	hDA0	0.700625	hDA0	6.21347e-06	hDA0													1.06477e-05	hProgM	9.08131e-06	hProgM	9.87653e-06	hProgM	9.31075e-06	hProgM	9.20453e-06	hProgM
										6.58255e-06	hNbML1	5.24122e-06	hNbML1	5.24271e-06	hNbML1	1.05586e-05	hNbML1			0.885046	hDA0	2.5976	hDA0	0.698047	hDA0	6.11997e-06	hDA0													1.06035e-05	hProgM	9.07784e-06	hProgM	9.62609e-06	hProgM	9.20729e-06	hProgM	9.15592e-06	hProgM
										6.55013e-06	hNbML1	5.10666e-06	hNbML1	5.24122e-06	hNbML1	1.04528e-05	hNbML1			0.881793	hDA0	2.59413	hDA0	0.697669	hDA0	6.0335e-06	hDA0													1.05269e-05	hProgM	9.0764e-06	hProgM	9.61488e-06	hProgM	9.20453e-06	hProgM	9.14775e-06	hProgM
										6.53204e-06	hNbML1	5.05146e-06	hNbML1	5.15668e-06	hNbML1	1.03851e-05	hNbML1			0.879693	hDA0	2.58456	hDA0	0.693791	hDA0	6.01706e-06	hDA0													1.05222e-05	hProgM	9.06054e-06	hProgM	9.6055e-06	hProgM	9.15592e-06	hProgM	9.08131e-06	hProgM
										6.3709e-06	hNbML1	5.02342e-06	hNbML1	5.10666e-06	hNbML1	1.02182e-05	hNbML1			0.877169	hDA0	2.58325	hDA0	0.692398	hDA0	5.97833e-06	hDA0													1.05132e-05	hProgM	9.01924e-06	hProgM	9.57874e-06	hProgM	9.14775e-06	hProgM	9.07784e-06	hProgM
										6.29881e-06	hNbML1	4.92505e-06	hNbML1	5.05146e-06	hNbML1	1.0016e-05	hNbML1			0.862711	hDA0	2.58074	hDA0	0.689852	hDA0	5.86828e-06	hDA0													1.04044e-05	hProgM	8.99402e-06	hProgM	9.57779e-06	hProgM	9.08131e-06	hProgM	9.0764e-06	hProgM
										6.21347e-06	hNbML1	4.89457e-06	hNbML1	5.02342e-06	hNbML1	9.53094e-06	hNbML1			0.859451	hDA0	2.57887	hDA0	0.683783	hDA0	5.74356e-06	hDA0													1.0351e-05	hProgM	8.92995e-06	hProgM	9.51313e-06	hProgM	9.07784e-06	hProgM	9.06054e-06	hProgM
										6.20347e-06	hNbML1	4.83194e-06	hNbML1	4.92505e-06	hNbML1	9.45326e-06	hNbML1			0.857103	hDA0	2.5768	hDA0	0.6781	hDA0	5.73752e-06	hDA0													1.02519e-05	hProgM	8.9235e-06	hProgM	9.4963e-06	hProgM	9.0764e-06	hProgM	9.01924e-06	hProgM
										6.05643e-06	hNbML1	4.76709e-06	hNbML1	4.89457e-06	hNbML1	9.33388e-06	hNbML1			0.857031	hDA0	2.57579	hDA0	0.675616	hDA0	5.73154e-06	hDA0													1.02182e-05	hProgM	8.84594e-06	hProgM	9.4869e-06	hProgM	9.06054e-06	hProgM	8.99402e-06	hProgM
										5.93816e-06	hNbML1	4.74677e-06	hNbML1	4.83194e-06	hNbML1	9.15592e-06	hNbML1			0.85208	hDA0	2.574	hDA0	0.673585	hDA0	5.67621e-06	hDA0													1.0099e-05	hProgM	8.82817e-06	hProgM	9.45082e-06	hProgM	9.01924e-06	hProgM	8.92995e-06	hProgM
										5.91545e-06	hNbML1	4.67032e-06	hNbML1	4.76709e-06	hNbML1	9.10718e-06	hNbML1			0.851211	hDA0	2.56866	hDA0	0.669134	hDA0	5.63776e-06	hDA0													1.00095e-05	hProgM	8.7043e-06	hProgM	9.44775e-06	hProgM	8.99402e-06	hProgM	8.9235e-06	hProgM
										5.82972e-06	hNbML1	4.50086e-06	hNbML1	4.67032e-06	hNbML1	9.01924e-06	hNbML1			0.850244	hDA0	2.56835	hDA0	0.665626	hDA0	5.58222e-06	hDA0													9.92944e-06	hProgM	8.64778e-06	hProgM	9.41924e-06	hProgM	8.92995e-06	hProgM	8.84594e-06	hProgM
										5.62452e-06	hNbML1	4.3917e-06	hNbML1	4.50086e-06	hNbML1	8.98362e-06	hNbML1			0.846979	hDA0	2.56816	hDA0	0.665588	hDA0	5.39656e-06	hDA0													9.90436e-06	hProgM	8.63896e-06	hProgM	9.41281e-06	hProgM	8.9235e-06	hProgM	8.82817e-06	hProgM
										5.58312e-06	hNbML1	4.31134e-06	hNbML1	4.3917e-06	hNbML1	8.8788e-06	hNbML1			0.844721	hDA0	2.55479	hDA0	0.665214	hDA0	5.29727e-06	hDA0													9.88597e-06	hProgM	8.62563e-06	hProgM	9.39165e-06	hProgM	8.84594e-06	hProgM	8.7043e-06	hProgM
										5.55438e-06	hNbML1	4.18704e-06	hNbML1	4.31134e-06	hNbML1	8.72755e-06	hNbML1			0.843458	hDA0	2.55424	hDA0	0.664268	hDA0	5.27209e-06	hDA0													9.87653e-06	hProgM	8.47572e-06	hProgM	9.33388e-06	hProgM	8.82817e-06	hProgM	8.64778e-06	hProgM
										5.40974e-06	hNbML1	4.02793e-06	hNbML1	4.18704e-06	hNbML1	8.64778e-06	hNbML1			0.837133	hDA0	2.55288	hDA0	0.663386	hDA0	5.24122e-06	hDA0													9.62609e-06	hProgM	8.47554e-06	hProgM	9.31075e-06	hProgM	8.64778e-06	hProgM	8.63896e-06	hProgM
										5.27209e-06	hNbML1	4.0249e-06	hNbML1	4.02793e-06	hNbML1	8.41787e-06	hNbML1			0.828733	hDA0	2.5404	hDA0	0.660417	hDA0	5.15668e-06	hDA0													9.61488e-06	hProgM	8.39987e-06	hProgM	9.20729e-06	hProgM	8.63896e-06	hProgM	8.62563e-06	hProgM
										5.24271e-06	hNbML1	3.95224e-06	hNbML1	4.0249e-06	hNbML1	8.3241e-06	hNbML1			0.824288	hDA0	2.5402	hDA0	0.659166	hDA0	5.14428e-06	hDA0													9.6055e-06	hProgM	8.36619e-06	hProgM	9.20453e-06	hProgM	8.62563e-06	hProgM	8.47572e-06	hProgM
										5.24122e-06	hNbML1	3.85668e-06	hNbML1	3.95224e-06	hNbML1	8.20431e-06	hNbML1			0.822243	hDA0	2.53951	hDA0	0.659095	hDA0	4.98543e-06	hDA0													9.57874e-06	hProgM	8.36208e-06	hProgM	9.15592e-06	hProgM	8.47572e-06	hProgM	8.47554e-06	hProgM
										5.10666e-06	hNbML1	3.84897e-06	hNbML1	3.85668e-06	hNbML1	8.14173e-06	hNbML1			0.812706	hDA0	2.5296	hDA0	0.659035	hDA0	4.8806e-06	hDA0													9.57779e-06	hProgM	8.31925e-06	hProgM	9.08131e-06	hProgM	8.47554e-06	hProgM	8.39987e-06	hProgM
										5.05146e-06	hNbML1	3.73135e-06	hNbML1	3.84897e-06	hNbML1	8.13195e-06	hNbML1			0.811758	hDA0	2.52595	hDA0	0.655881	hDA0	4.75958e-06	hDA0													9.51313e-06	hProgM	8.28546e-06	hProgM	9.07784e-06	hProgM	8.39987e-06	hProgM	8.36619e-06	hProgM
										5.02342e-06	hNbML1	3.67999e-06	hNbML1	3.73135e-06	hNbML1	8.07332e-06	hNbML1			0.809057	hDA0	2.52476	hDA0	0.655538	hDA0	4.70303e-06	hDA0													9.4963e-06	hProgM	8.23528e-06	hProgM	9.0764e-06	hProgM	8.36619e-06	hProgM	8.36208e-06	hProgM
										4.89457e-06	hNbML1	3.62481e-06	hNbML1	3.62481e-06	hNbML1	8.02499e-06	hNbML1			0.806728	hDA0	2.5219	hDA0	0.653469	hDA0	4.60097e-06	hDA0													9.4869e-06	hProgM	8.14366e-06	hProgM	9.06054e-06	hProgM	8.36208e-06	hProgM	8.28546e-06	hProgM
										4.83194e-06	hNbML1	3.47697e-06	hNbML1	3.47697e-06	hNbML1	7.98933e-06	hNbML1			0.799848	hDA0	2.52052	hDA0	0.650999	hDA0	4.55495e-06	hDA0													9.45082e-06	hProgM	8.13195e-06	hProgM	9.01924e-06	hProgM	8.31925e-06	hProgM	8.23528e-06	hProgM
										4.76709e-06	hNbML1	3.47635e-06	hNbML1	3.47635e-06	hNbML1	7.89677e-06	hNbML1			0.793834	hDA0	2.52015	hDA0	0.647412	hDA0	4.53918e-06	hDA0													9.44775e-06	hProgM	8.0877e-06	hProgM	8.99402e-06	hProgM	8.28546e-06	hProgM	8.14366e-06	hProgM
										4.67032e-06	hNbML1	3.39787e-06	hNbML1	3.39787e-06	hNbML1	7.77959e-06	hNbML1			0.793701	hDA0	2.51854	hDA0	0.644253	hDA0	4.49296e-06	hDA0													9.41924e-06	hProgM	7.98933e-06	hProgM	8.92995e-06	hProgM	8.23528e-06	hProgM	8.13195e-06	hProgM
										4.50086e-06	hNbML1	3.35848e-06	hNbML1	3.35848e-06	hNbML1	7.65968e-06	hNbML1			0.793144	hDA0	2.51401	hDA0	0.641207	hDA0	4.49158e-06	hDA0													9.39165e-06	hProgM	7.98585e-06	hProgM	8.9235e-06	hProgM	8.14366e-06	hProgM	8.0877e-06	hProgM
										4.3917e-06	hNbML1	3.28096e-06	hNbML1	3.28096e-06	hNbML1	7.4136e-06	hNbML1			0.79057	hDA0	2.51354	hDA0	0.636207	hDA0	4.42013e-06	hDA0													9.33388e-06	hProgM	7.89577e-06	hProgM	8.84594e-06	hProgM	8.13195e-06	hProgM	7.98933e-06	hProgM
										4.31134e-06	hNbML1	3.20958e-06	hNbML1	3.20958e-06	hNbML1	7.28093e-06	hNbML1			0.790051	hDA0	2.51298	hDA0	0.635608	hDA0	4.41341e-06	hDA0													9.31075e-06	hProgM	7.8638e-06	hProgM	8.82817e-06	hProgM	8.0877e-06	hProgM	7.98585e-06	hProgM
										4.18704e-06	hNbML1	2.92632e-06	hNbML1	3.20165e-06	hNbML1	7.19666e-06	hNbML1			0.786206	hDA0	2.51048	hDA0	0.633869	hDA0	4.32818e-06	hDA0													9.20729e-06	hProgM	7.8414e-06	hProgM	8.64778e-06	hProgM	7.98933e-06	hProgM	7.89577e-06	hProgM
										4.02793e-06	hNbML1	2.79108e-06	hNbML1	2.92632e-06	hNbML1	7.14189e-06	hNbML1			0.785401	hDA0	2.51029	hDA0	0.630063	hDA0	4.28366e-06	hDA0													9.20453e-06	hProgM	7.83173e-06	hProgM	8.63896e-06	hProgM	7.98585e-06	hProgM	7.8638e-06	hProgM
										4.0249e-06	hNbML1	2.59531e-06	hNbML1	2.79108e-06	hNbML1	7.04837e-06	hNbML1			0.779103	hDA0	2.50776	hDA0	0.62781	hDA0	4.25816e-06	hDA0													9.15592e-06	hProgM	7.78194e-06	hProgM	8.62563e-06	hProgM	7.89577e-06	hProgM	7.8414e-06	hProgM
										3.95224e-06	hNbML1	2.53998e-06	hNbML1	2.59531e-06	hNbML1	6.53204e-06	hNbML1			0.771343	hDA0	2.50632	hDA0	0.626117	hDA0	4.09163e-06	hDA0													9.14775e-06	hProgM	7.78132e-06	hProgM	8.47572e-06	hProgM	7.8638e-06	hProgM	7.83173e-06	hProgM
										3.85668e-06	hNbML1	2.52612e-06	hNbML1	2.53998e-06	hNbML1	6.3709e-06	hNbML1			0.768216	hDA0	2.50275	hDA0	0.617951	hDA0	4.0648e-06	hDA0													9.08131e-06	hProgM	7.76691e-06	hProgM	8.47554e-06	hProgM	7.8414e-06	hProgM	7.78194e-06	hProgM
										3.84897e-06	hNbML1	2.51555e-06	hNbML1	2.52612e-06	hNbML1	6.29881e-06	hNbML1			0.763242	hDA0	2.49811	hDA0	0.617135	hDA0	4.0249e-06	hDA0													9.07784e-06	hProgM	7.71086e-06	hProgM	8.39987e-06	hProgM	7.83173e-06	hProgM	7.78132e-06	hProgM
										3.73135e-06	hNbML1	2.50578e-06	hNbML1	2.51555e-06	hNbML1	6.21347e-06	hNbML1			0.762439	hDA0	2.49766	hDA0	0.615293	hDA0	3.96327e-06	hDA0													9.0764e-06	hProgM	7.66767e-06	hProgM	8.36619e-06	hProgM	7.78194e-06	hProgM	7.76691e-06	hProgM
										3.67999e-06	hNbML1	2.39843e-06	hNbML1	2.50578e-06	hNbML1	6.20347e-06	hNbML1			0.761642	hDA0	2.49761	hDA0	0.614959	hDA0	3.88512e-06	hDA0													9.06054e-06	hProgM	7.65106e-06	hProgM	8.36208e-06	hProgM	7.78132e-06	hProgM	7.71086e-06	hProgM
										3.47697e-06	hNbML1	2.16522e-06	hNbML1	2.39843e-06	hNbML1	6.05643e-06	hNbML1			0.756345	hDA0	2.49504	hDA0	0.602786	hDA0	3.83037e-06	hDA0													9.01924e-06	hProgM	7.59587e-06	hProgM	8.31925e-06	hProgM	7.76691e-06	hProgM	7.66767e-06	hProgM
										3.47635e-06	hNbML1	2.10698e-06	hNbML1	2.16522e-06	hNbML1	5.93816e-06	hNbML1			0.75033	hDA0	2.48568	hDA0	0.60122	hDA0	3.76973e-06	hDA0													8.99402e-06	hProgM	7.55601e-06	hProgM	8.28546e-06	hProgM	7.71086e-06	hProgM	7.65106e-06	hProgM
										3.35848e-06	hNbML1	2.01942e-06	hNbML1	2.10698e-06	hNbML1	5.91545e-06	hNbML1			0.750066	hDA0	2.48484	hDA0	0.598696	hDA0	3.70294e-06	hDA0													8.92995e-06	hProgM	7.52523e-06	hProgM	8.23528e-06	hProgM	7.66767e-06	hProgM	7.59587e-06	hProgM
										3.28096e-06	hNbML1	1.93263e-06	hNbML1	2.01942e-06	hNbML1	5.58312e-06	hNbML1			0.750037	hDA0	2.48473	hDA0	0.59285	hDA0	3.48538e-06	hDA0													8.9235e-06	hProgM	7.50167e-06	hProgM	8.14366e-06	hProgM	7.65106e-06	hProgM	7.55601e-06	hProgM
										3.20958e-06	hNbML1	1.9034e-06	hNbML1	1.93263e-06	hNbML1	5.40974e-06	hNbML1			0.74734	hDA0	2.4819	hDA0	0.588391	hDA0	3.37838e-06	hDA0													8.84594e-06	hProgM	7.47287e-06	hProgM	8.13195e-06	hProgM	7.59587e-06	hProgM	7.50167e-06	hProgM
										2.92632e-06	hNbML1	1.89628e-06	hNbML1	1.9034e-06	hNbML1	5.37084e-06	hNbML1			0.739632	hDA0	2.48162	hDA0	0.584963	hDA0	3.24771e-06	hDA0													8.82817e-06	hProgM	7.44221e-06	hProgM	8.0877e-06	hProgM	7.55601e-06	hProgM	7.47287e-06	hProgM
										2.79108e-06	hNbML1	1.77204e-06	hNbML1	1.89628e-06	hNbML1	5.27209e-06	hNbML1			0.737267	hDA0	2.4811	hDA0	0.58457	hDA0	3.06138e-06	hDA0													8.64778e-06	hProgM	7.42395e-06	hProgM	7.98933e-06	hProgM	7.52523e-06	hProgM	7.44221e-06	hProgM
										2.59531e-06	hNbML1	1.74949e-06	hNbML1	1.77204e-06	hNbML1	5.24271e-06	hNbML1			0.734254	hDA0	2.48047	hDA0	0.58334	hDA0	2.97519e-06	hDA0													8.63896e-06	hProgM	7.39895e-06	hProgM	7.98585e-06	hProgM	7.50167e-06	hProgM	7.42395e-06	hProgM
										2.53998e-06	hNbML1	1.71328e-06	hNbML1	1.74949e-06	hNbML1	5.24122e-06	hNbML1			0.729862	hDA0	2.48035	hDA0	0.582778	hDA0	2.95462e-06	hDA0													8.62563e-06	hProgM	7.32528e-06	hProgM	7.89577e-06	hProgM	7.47287e-06	hProgM	7.39895e-06	hProgM
										2.52612e-06	hNbML1	1.67732e-06	hNbML1	1.71328e-06	hNbML1	5.15668e-06	hNbML1			0.729642	hDA0	2.47898	hDA0	0.579781	hDA0	2.87909e-06	hDA0													8.47572e-06	hProgM	7.27146e-06	hProgM	7.8638e-06	hProgM	7.44221e-06	hProgM	7.32528e-06	hProgM
										2.51555e-06	hNbML1	1.64714e-06	hNbML1	1.67732e-06	hNbML1	5.10666e-06	hNbML1			0.728818	hDA0	2.47887	hDA0	0.577441	hDA0	2.65625e-06	hDA0													8.47554e-06	hProgM	7.23613e-06	hProgM	7.8414e-06	hProgM	7.39895e-06	hProgM	7.27146e-06	hProgM
										2.50578e-06	hNbML1	1.63375e-06	hNbML1	1.64714e-06	hNbML1	5.05146e-06	hNbML1			0.719981	hDA0	2.47767	hDA0	0.57562	hDA0	2.59531e-06	hDA0													8.39987e-06	hProgM	7.19666e-06	hProgM	7.83173e-06	hProgM	7.32528e-06	hProgM	7.23613e-06	hProgM
										2.39843e-06	hNbML1	1.57759e-06	hNbML1	1.63375e-06	hNbML1	5.02342e-06	hNbML1			0.719618	hDA0	2.47687	hDA0	0.574082	hDA0	2.50578e-06	hDA0													8.36619e-06	hProgM	7.17671e-06	hProgM	7.78194e-06	hProgM	7.27146e-06	hProgM	7.19666e-06	hProgM
										2.16522e-06	hNbML1	1.54375e-06	hNbML1	1.54375e-06	hNbML1	4.92505e-06	hNbML1			0.709603	hDA0	2.47356	hDA0	0.567133	hDA0	2.42016e-06	hDA0													8.36208e-06	hProgM	7.1566e-06	hProgM	7.78132e-06	hProgM	7.23613e-06	hProgM	7.17671e-06	hProgM
										2.10698e-06	hNbML1	1.48473e-06	hNbML1	1.48473e-06	hNbML1	4.89457e-06	hNbML1			0.70913	hDA0	2.47275	hDA0	0.566472	hDA0	2.41016e-06	hDA0													8.31925e-06	hProgM	7.05792e-06	hProgM	7.76691e-06	hProgM	7.19666e-06	hProgM	7.1566e-06	hProgM
										2.01942e-06	hNbML1	1.19396e-06	hNbML1	1.19396e-06	hNbML1	4.74677e-06	hNbML1			0.706776	hDA0	2.46767	hDA0	0.557183	hDA0	2.39221e-06	hDA0													8.28546e-06	hProgM	7.04837e-06	hProgM	7.71086e-06	hProgM	7.17671e-06	hProgM	7.05792e-06	hProgM
										1.93263e-06	hNbML1	1.11574e-06	hNbML1	1.11574e-06	hNbML1	4.67032e-06	hNbML1			0.704401	hDA0	2.46528	hDA0	0.555951	hDA0	2.29629e-06	hDA0													8.23528e-06	hProgM	7.03698e-06	hProgM	7.66767e-06	hProgM	7.1566e-06	hProgM	7.04837e-06	hProgM
										1.9034e-06	hNbML1	1.10138e-06	hNbML1	9.08113e-07	hNbML1	4.50086e-06	hNbML1			0.704075	hDA0	2.4629	hDA0	0.555259	hDA0	2.29602e-06	hDA0													8.14366e-06	hProgM	7.03608e-06	hProgM	7.65106e-06	hProgM	7.05792e-06	hProgM	7.03698e-06	hProgM
										1.89628e-06	hNbML1	9.08113e-07	hNbML1	8.43985e-07	hNbML1	4.3917e-06	hNbML1			0.703821	hDA0	2.46139	hDA0	0.553719	hDA0	2.27905e-06	hDA0													8.13195e-06	hProgM	7.00749e-06	hProgM	7.59587e-06	hProgM	7.03698e-06	hProgM	7.03608e-06	hProgM
										1.77204e-06	hNbML1	8.43985e-07	hNbML1	7.60344e-07	hNbML1	4.18704e-06	hNbML1			0.698715	hDA0	2.45596	hDA0	0.552278	hDA0	2.23521e-06	hDA0													8.0877e-06	hProgM	6.94494e-06	hProgM	7.55601e-06	hProgM	7.03608e-06	hProgM	7.00749e-06	hProgM
										1.71328e-06	hNbML1	7.60344e-07	hNbML1	5.46326e-07	hNbML1	4.02793e-06	hNbML1			0.697076	hDA0	2.44996	hDA0	0.551984	hDA0	2.13419e-06	hDA0													7.98933e-06	hProgM	6.94106e-06	hProgM	7.52523e-06	hProgM	7.00749e-06	hProgM	6.94494e-06	hProgM
										1.67732e-06	hNbML1	6.38319e-07	hNbML1	4.62178e-07	hNbML1	3.85668e-06	hNbML1			0.693008	hDA0	2.44511	hDA0	0.547565	hDA0	2.01942e-06	hDA0													7.98585e-06	hProgM	6.85679e-06	hProgM	7.50167e-06	hProgM	6.94494e-06	hProgM	6.94106e-06	hProgM
										1.64714e-06	hNbML1	5.46326e-07	hNbML1	3.61226e-07	hNbML1	3.84897e-06	hNbML1			0.686708	hDA0	2.44079	hDA0	0.547438	hDA0	1.9034e-06	hDA0													7.89577e-06	hProgM	6.78018e-06	hProgM	7.47287e-06	hProgM	6.94106e-06	hProgM	6.85679e-06	hProgM
										1.63375e-06	hNbML1	4.62178e-07	hNbML1	3.45387e-07	hNbML1	3.73135e-06	hNbML1			0.686371	hDA0	2.43802	hDA0	0.539965	hDA0	1.79658e-06	hDA0													7.8414e-06	hProgM	6.76126e-06	hProgM	7.44221e-06	hProgM	6.85679e-06	hProgM	6.78018e-06	hProgM
										1.54375e-06	hNbML1	3.61226e-07	hNbML1	3.41353e-07	hNbML1	3.62481e-06	hNbML1			0.685815	hDA0	2.438	hDA0	0.538941	hDA0	1.63207e-06	hDA0													7.83173e-06	hProgM	6.75724e-06	hProgM	7.42395e-06	hProgM	6.78018e-06	hProgM	6.76126e-06	hProgM
										1.48473e-06	hNbML1	3.45387e-07	hNbML1	3.15226e-07	hNbML1	3.47697e-06	hNbML1			0.685721	hDA0	2.43509	hDA0	0.532618	hDA0	1.6156e-06	hDA0													7.78194e-06	hProgM	6.75356e-06	hProgM	7.39895e-06	hProgM	6.76126e-06	hProgM	6.75724e-06	hProgM
										1.19396e-06	hNbML1	3.41353e-07	hNbML1	2.72184e-07	hNbML1	3.39787e-06	hNbML1			0.684405	hDA0	2.41977	hDA0	0.532174	hDA0	1.52764e-06	hDA0													7.78132e-06	hProgM	6.73067e-06	hProgM	7.32528e-06	hProgM	6.75724e-06	hProgM	6.75356e-06	hProgM
										1.11574e-06	hNbML1	3.29695e-07	hNbML1	2.24023e-07	hNbML1	3.28096e-06	hNbML1			0.677908	hDA0	2.41357	hDA0	0.529293	hDA0	1.51645e-06	hDA0													7.76691e-06	hProgM	6.71512e-06	hProgM	7.27146e-06	hProgM	6.75356e-06	hProgM	6.73067e-06	hProgM
										1.10138e-06	hNbML1	3.15226e-07	hNbML1	2.77219e-08	hNbML1	3.20958e-06	hNbML1			0.676999	hDA0	2.41247	hDA0	0.528492	hDA0	1.43827e-06	hDA0													7.71086e-06	hProgM	6.65647e-06	hProgM	7.23613e-06	hProgM	6.73067e-06	hProgM	6.71512e-06	hProgM
										9.08113e-07	hNbML1	2.72184e-07	hNbML1	-3.94722e-08	hNbML1	3.20165e-06	hNbML1			0.675618	hDA0	2.40682	hDA0	0.527857	hDA0	1.3885e-06	hDA0													7.66767e-06	hProgM	6.63229e-06	hProgM	7.19666e-06	hProgM	6.71512e-06	hProgM	6.65647e-06	hProgM
										8.43985e-07	hNbML1	2.24023e-07	hNbML1	-1.31007e-07	hNbML1	2.92632e-06	hNbML1			0.675201	hDA0	2.40673	hDA0	0.519351	hDA0	1.22244e-06	hDA0													7.65106e-06	hProgM	6.61364e-06	hProgM	7.17671e-06	hProgM	6.65647e-06	hProgM	6.63229e-06	hProgM
										7.60344e-07	hNbML1	2.77219e-08	hNbML1	-1.78951e-07	hNbML1	2.79108e-06	hNbML1			0.674232	hDA0	2.39925	hDA0	0.516255	hDA0	1.21676e-06	hDA0													7.59587e-06	hProgM	6.56997e-06	hProgM	7.1566e-06	hProgM	6.63229e-06	hProgM	6.61364e-06	hProgM
										5.46326e-07	hNbML1	-3.94722e-08	hNbML1	-1.91679e-07	hNbML1	2.59531e-06	hNbML1			0.673208	hDA0	2.39713	hDA0	0.513538	hDA0	1.15984e-06	hDA0													7.55601e-06	hProgM	6.55013e-06	hProgM	7.05792e-06	hProgM	6.61364e-06	hProgM	6.56997e-06	hProgM
										4.62178e-07	hNbML1	-1.31007e-07	hNbML1	-2.08367e-07	hNbML1	2.53998e-06	hNbML1			0.670544	hDA0	2.39307	hDA0	0.511665	hDA0	1.15952e-06	hDA0													7.52523e-06	hProgM	6.51126e-06	hProgM	7.04837e-06	hProgM	6.56997e-06	hProgM	6.55013e-06	hProgM
										3.61226e-07	hNbML1	-1.78951e-07	hNbML1	-2.87493e-07	hNbML1	2.52612e-06	hNbML1			0.668618	hDA0	2.39074	hDA0	0.508745	hDA0	1.08073e-06	hDA0													7.50167e-06	hProgM	6.46398e-06	hProgM	7.03698e-06	hProgM	6.55013e-06	hProgM	6.51126e-06	hProgM
										3.45387e-07	hNbML1	-1.91679e-07	hNbML1	-3.1226e-07	hNbML1	2.51555e-06	hNbML1			0.666236	hDA0	2.3861	hDA0	0.504995	hDA0	9.33933e-07	hDA0													7.47287e-06	hProgM	6.45979e-06	hProgM	7.03608e-06	hProgM	6.51126e-06	hProgM	6.46398e-06	hProgM
										3.15226e-07	hNbML1	-2.08367e-07	hNbML1	-3.47059e-07	hNbML1	2.50578e-06	hNbML1			0.665626	hDA0	2.38159	hDA0	0.503718	hDA0	9.08113e-07	hDA0													7.44221e-06	hProgM	6.42899e-06	hProgM	7.00749e-06	hProgM	6.46398e-06	hProgM	6.45979e-06	hProgM
										2.72184e-07	hNbML1	-2.87493e-07	hNbML1	-3.82441e-07	hNbML1	2.39843e-06	hNbML1			0.665588	hDA0	2.378	hDA0	0.503308	hDA0	8.99247e-07	hDA0													7.42395e-06	hProgM	6.41346e-06	hProgM	6.94494e-06	hProgM	6.45979e-06	hProgM	6.42899e-06	hProgM
										2.24023e-07	hNbML1	-3.1226e-07	hNbML1	-4.06985e-07	hNbML1	2.10698e-06	hNbML1			0.664765	hDA0	2.37783	hDA0	0.495799	hDA0	7.64059e-07	hDA0													7.39895e-06	hProgM	6.3934e-06	hProgM	6.94106e-06	hProgM	6.42899e-06	hProgM	6.41346e-06	hProgM
										2.77219e-08	hNbML1	-3.47059e-07	hNbML1	-4.35237e-07	hNbML1	2.01942e-06	hNbML1			0.664268	hDA0	2.36863	hDA0	0.493354	hDA0	7.49552e-07	hDA0													7.32528e-06	hProgM	6.3595e-06	hProgM	6.85679e-06	hProgM	6.41346e-06	hProgM	6.3934e-06	hProgM
										-3.94722e-08	hNbML1	-3.82441e-07	hNbML1	-4.50772e-07	hNbML1	1.93263e-06	hNbML1			0.663386	hDA0	2.36755	hDA0	0.490079	hDA0	6.93349e-07	hDA0													7.27146e-06	hProgM	6.35514e-06	hProgM	6.78018e-06	hProgM	6.3934e-06	hProgM	6.3595e-06	hProgM
										-1.31007e-07	hNbML1	-4.06985e-07	hNbML1	-5.06102e-07	hNbML1	1.9034e-06	hNbML1			0.662983	hDA0	2.36753	hDA0	0.48451	hDA0	5.51297e-07	hDA0													7.23613e-06	hProgM	6.29881e-06	hProgM	6.76126e-06	hProgM	6.3595e-06	hProgM	6.35514e-06	hProgM
										-1.78951e-07	hNbML1	-4.35237e-07	hNbML1	-5.83922e-07	hNbML1	1.89628e-06	hNbML1			0.661507	hDA0	2.36271	hDA0	0.47746	hDA0	5.46326e-07	hDA0													7.19666e-06	hProgM	6.29064e-06	hProgM	6.75724e-06	hProgM	6.35514e-06	hProgM	6.29881e-06	hProgM
										-1.91679e-07	hNbML1	-4.50772e-07	hNbML1	-5.95413e-07	hNbML1	1.77204e-06	hNbML1			0.659095	hDA0	2.36231	hDA0	0.438207	hDA0	4.90669e-07	hDA0													7.17671e-06	hProgM	6.27626e-06	hProgM	6.75356e-06	hProgM	6.29881e-06	hProgM	6.29064e-06	hProgM
										-2.08367e-07	hNbML1	-5.83922e-07	hNbML1	-5.99467e-07	hNbML1	1.74949e-06	hNbML1			0.659035	hDA0	2.35504	hDA0	0.392749	hDA0	4.90505e-07	hDA0													7.1566e-06	hProgM	6.25987e-06	hProgM	6.73067e-06	hProgM	6.29064e-06	hProgM	6.27626e-06	hProgM
										-2.87493e-07	hNbML1	-5.95413e-07	hNbML1	-6.18722e-07	hNbML1	1.71328e-06	hNbML1			0.657833	hDA0	2.35451	hDA0	0.353975	hDA0	4.65639e-07	hDA0													7.05792e-06	hProgM	6.17227e-06	hProgM	6.71512e-06	hProgM	6.27626e-06	hProgM	6.25987e-06	hProgM
										-3.1226e-07	hNbML1	-5.99467e-07	hNbML1	-7.20615e-07	hNbML1	1.67732e-06	hNbML1			0.655538	hDA0	2.35177	hDA0	2.6235e-05	hDA0	4.54931e-07	hDA0													7.04837e-06	hProgM	6.13287e-06	hProgM	6.63229e-06	hProgM	6.25987e-06	hProgM	6.17227e-06	hProgM
										-3.47059e-07	hNbML1	-6.18722e-07	hNbML1	-7.36612e-07	hNbML1	1.64714e-06	hNbML1			0.655055	hDA0	2.34875	hDA0	2.38152e-05	hDA0	4.09864e-07	hDA0													7.03608e-06	hProgM	6.04604e-06	hProgM	6.61364e-06	hProgM	6.17227e-06	hProgM	6.13287e-06	hProgM
										-3.82441e-07	hNbML1	-7.20615e-07	hNbML1	-8.58557e-07	hNbML1	1.57759e-06	hNbML1			0.654682	hDA0	2.34474	hDA0	2.37446e-05	hDA0	3.29695e-07	hDA0													7.00749e-06	hProgM	6.0335e-06	hProgM	6.56997e-06	hProgM	6.13287e-06	hProgM	6.04604e-06	hProgM
										-4.06985e-07	hNbML1	-7.36612e-07	hNbML1	-9.29652e-07	hNbML1	1.54375e-06	hNbML1			0.654283	hDA0	2.33706	hDA0	2.17682e-05	hDA0	2.27776e-07	hDA0													6.94494e-06	hProgM	5.98511e-06	hProgM	6.55013e-06	hProgM	6.04604e-06	hProgM	6.0335e-06	hProgM
										-4.50772e-07	hNbML1	-8.58557e-07	hNbML1	-1.06125e-06	hNbML1	1.48473e-06	hNbML1			0.653763	hDA0	2.33589	hDA0	2.14072e-05	hDA0	3.96133e-08	hDA0													6.94106e-06	hProgM	5.94928e-06	hProgM	6.51126e-06	hProgM	6.0335e-06	hProgM	5.98511e-06	hProgM
										-5.06102e-07	hNbML1	-9.29652e-07	hNbML1	-1.24076e-06	hNbML1	1.19396e-06	hNbML1			0.65356	hDA0	2.33523	hDA0	2.06682e-05	hDA0	-4.62077e-08	hDA0													6.78018e-06	hProgM	5.94853e-06	hProgM	6.46398e-06	hProgM	5.98511e-06	hProgM	5.94928e-06	hProgM
										-5.83922e-07	hNbML1	-1.06125e-06	hNbML1	-1.31617e-06	hNbML1	1.10138e-06	hNbML1			0.653469	hDA0	2.32994	hDA0	1.8865e-05	hDA0	-1.08663e-07	hDA0													6.76126e-06	hProgM	5.93816e-06	hProgM	6.45979e-06	hProgM	5.94928e-06	hProgM	5.94853e-06	hProgM
										-5.95413e-07	hNbML1	-1.24076e-06	hNbML1	-1.33621e-06	hNbML1	8.43985e-07	hNbML1			0.653337	hDA0	2.32752	hDA0	1.82601e-05	hDA0	-1.96537e-07	hDA0													6.75724e-06	hProgM	5.90764e-06	hProgM	6.42899e-06	hProgM	5.94853e-06	hProgM	5.93816e-06	hProgM
										-5.99467e-07	hNbML1	-1.31617e-06	hNbML1	-1.34495e-06	hNbML1	7.60344e-07	hNbML1			0.644678	hDA0	2.32669	hDA0	1.80938e-05	hDA0	-2.24147e-07	hDA0													6.75356e-06	hProgM	5.86808e-06	hProgM	6.41346e-06	hProgM	5.93816e-06	hProgM	5.90764e-06	hProgM
										-6.18722e-07	hNbML1	-1.33621e-06	hNbML1	-1.35907e-06	hNbML1	6.38319e-07	hNbML1			0.638386	hDA0	2.32546	hDA0	1.77217e-05	hDA0	-2.87493e-07	hDA0													6.73067e-06	hProgM	5.81824e-06	hProgM	6.3934e-06	hProgM	5.90764e-06	hProgM	5.86808e-06	hProgM
										-7.20615e-07	hNbML1	-1.34495e-06	hNbML1	-1.50776e-06	hNbML1	5.46326e-07	hNbML1			0.635608	hDA0	2.3247	hDA0	1.70744e-05	hDA0	-3.90248e-07	hDA0													6.71512e-06	hProgM	5.78817e-06	hProgM	6.3595e-06	hProgM	5.86808e-06	hProgM	5.81824e-06	hProgM
										-7.36612e-07	hNbML1	-1.35907e-06	hNbML1	-1.54295e-06	hNbML1	4.62178e-07	hNbML1			0.627236	hDA0	2.32274	hDA0	1.68946e-05	hDA0	-4.98981e-07	hDA0													6.65647e-06	hProgM	5.73752e-06	hProgM	6.35514e-06	hProgM	5.81824e-06	hProgM	5.78817e-06	hProgM
										-8.58557e-07	hNbML1	-1.50776e-06	hNbML1	-1.71498e-06	hNbML1	3.61226e-07	hNbML1			0.626391	hDA0	2.32131	hDA0	1.68354e-05	hDA0	-5.99467e-07	hDA0													6.63229e-06	hProgM	5.71123e-06	hProgM	6.29881e-06	hProgM	5.78817e-06	hProgM	5.73752e-06	hProgM
										-9.29652e-07	hNbML1	-1.54295e-06	hNbML1	-1.72938e-06	hNbML1	3.45387e-07	hNbML1			0.626014	hDA0	2.32075	hDA0	1.66807e-05	hDA0	-6.15149e-07	hDA0													6.61364e-06	hProgM	5.67621e-06	hProgM	6.29064e-06	hProgM	5.73752e-06	hProgM	5.71123e-06	hProgM
										-1.06125e-06	hNbML1	-1.71498e-06	hNbML1	-1.75526e-06	hNbML1	3.29695e-07	hNbML1			0.625635	hDA0	2.32037	hDA0	1.62911e-05	hDA0	-6.85731e-07	hDA0													6.56997e-06	hProgM	5.6685e-06	hProgM	6.27626e-06	hProgM	5.71123e-06	hProgM	5.67621e-06	hProgM
										-1.24076e-06	hNbML1	-1.72938e-06	hNbML1	-1.80745e-06	hNbML1	3.15226e-07	hNbML1			0.622915	hDA0	2.31646	hDA0	1.57573e-05	hDA0	-8.06699e-07	hDA0													6.55013e-06	hProgM	5.58312e-06	hProgM	6.25987e-06	hProgM	5.67621e-06	hProgM	5.6685e-06	hProgM
										-1.31617e-06	hNbML1	-1.75526e-06	hNbML1	-1.82757e-06	hNbML1	2.72184e-07	hNbML1			0.622732	hDA0	2.31588	hDA0	1.56421e-05	hDA0	-8.38331e-07	hDA0													6.46398e-06	hProgM	5.55699e-06	hProgM	6.17227e-06	hProgM	5.6685e-06	hProgM	5.58312e-06	hProgM
										-1.33621e-06	hNbML1	-1.80745e-06	hNbML1	-1.90816e-06	hNbML1	2.77219e-08	hNbML1			0.62164	hDA0	2.30281	hDA0	1.45939e-05	hDA0	-1.02761e-06	hDA0													6.45979e-06	hProgM	5.53425e-06	hProgM	6.13287e-06	hProgM	5.58312e-06	hProgM	5.55699e-06	hProgM
										-1.34495e-06	hNbML1	-1.82757e-06	hNbML1	-1.98124e-06	hNbML1	-3.94722e-08	hNbML1			0.619716	hDA0	2.29588	hDA0	1.43986e-05	hDA0	-1.18587e-06	hDA0													6.42899e-06	hProgM	5.51567e-06	hProgM	6.04604e-06	hProgM	5.55699e-06	hProgM	5.53425e-06	hProgM
										-1.35907e-06	hNbML1	-1.90816e-06	hNbML1	-2.14473e-06	hNbML1	-1.31007e-07	hNbML1			0.617362	hDA0	2.29195	hDA0	1.4204e-05	hDA0	-1.20897e-06	hDA0													6.41346e-06	hProgM	5.48494e-06	hProgM	6.0335e-06	hProgM	5.53425e-06	hProgM	5.51567e-06	hProgM
										-1.50776e-06	hNbML1	-1.98124e-06	hNbML1	-2.28434e-06	hNbML1	-1.78951e-07	hNbML1			0.617135	hDA0	2.29129	hDA0	1.38237e-05	hDA0	-1.2224e-06	hDA0													6.3934e-06	hProgM	5.46023e-06	hProgM	5.98511e-06	hProgM	5.51567e-06	hProgM	5.48494e-06	hProgM
										-1.54295e-06	hNbML1	-2.14473e-06	hNbML1	-2.35763e-06	hNbML1	-1.91679e-07	hNbML1			0.617006	hDA0	2.29097	hDA0	1.37672e-05	hDA0	-1.35816e-06	hDA0													6.3595e-06	hProgM	5.42131e-06	hProgM	5.94928e-06	hProgM	5.48494e-06	hProgM	5.46023e-06	hProgM
										-1.71498e-06	hNbML1	-2.28434e-06	hNbML1	-2.43064e-06	hNbML1	-2.08367e-07	hNbML1			0.613813	hDA0	2.29035	hDA0	1.35316e-05	hDA0	-1.35907e-06	hDA0													6.29881e-06	hProgM	5.39656e-06	hProgM	5.94853e-06	hProgM	5.46023e-06	hProgM	5.42131e-06	hProgM
										-1.72938e-06	hNbML1	-2.35763e-06	hNbML1	-2.43247e-06	hNbML1	-2.87493e-07	hNbML1			0.613465	hDA0	2.27748	hDA0	1.331e-05	hDA0	-1.44607e-06	hDA0													6.29064e-06	hProgM	5.378e-06	hProgM	5.93816e-06	hProgM	5.42131e-06	hProgM	5.39656e-06	hProgM
										-1.75526e-06	hNbML1	-2.43064e-06	hNbML1	-2.68291e-06	hNbML1	-3.1226e-07	hNbML1			0.611611	hDA0	2.27533	hDA0	1.29771e-05	hDA0	-1.52203e-06	hDA0													6.27626e-06	hProgM	5.36291e-06	hProgM	5.90764e-06	hProgM	5.39656e-06	hProgM	5.378e-06	hProgM
										-1.80745e-06	hNbML1	-2.43247e-06	hNbML1	-2.8188e-06	hNbML1	-3.47059e-07	hNbML1			0.611156	hDA0	2.27475	hDA0	1.28619e-05	hDA0	-1.64618e-06	hDA0													6.25987e-06	hProgM	5.29727e-06	hProgM	5.86808e-06	hProgM	5.378e-06	hProgM	5.36291e-06	hProgM
										-1.82757e-06	hNbML1	-2.68291e-06	hNbML1	-2.84836e-06	hNbML1	-3.82441e-07	hNbML1			0.610829	hDA0	2.27029	hDA0	1.28508e-05	hDA0	-1.66983e-06	hDA0													6.17227e-06	hProgM	5.27765e-06	hProgM	5.81824e-06	hProgM	5.36291e-06	hProgM	5.29727e-06	hProgM
										-1.90816e-06	hNbML1	-2.8188e-06	hNbML1	-2.87335e-06	hNbML1	-4.35237e-07	hNbML1			0.608012	hDA0	2.26956	hDA0	1.27152e-05	hDA0	-1.95306e-06	hDA0													6.13287e-06	hProgM	5.27155e-06	hProgM	5.78817e-06	hProgM	5.29727e-06	hProgM	5.27765e-06	hProgM
										-1.98124e-06	hNbML1	-2.84836e-06	hNbML1	-2.88461e-06	hNbML1	-4.50772e-07	hNbML1			0.607332	hDA0	2.26865	hDA0	1.2389e-05	hDA0	-1.98124e-06	hDA0													6.04604e-06	hProgM	5.26907e-06	hProgM	5.73752e-06	hProgM	5.27765e-06	hProgM	5.27155e-06	hProgM
										-2.14473e-06	hNbML1	-2.87335e-06	hNbML1	-3.19451e-06	hNbML1	-5.06102e-07	hNbML1			0.604001	hDA0	2.26266	hDA0	1.2015e-05	hDA0	-2.20655e-06	hDA0													6.0335e-06	hProgM	5.23518e-06	hProgM	5.71123e-06	hProgM	5.27155e-06	hProgM	5.26907e-06	hProgM
										-2.28434e-06	hNbML1	-3.19451e-06	hNbML1	-3.24805e-06	hNbML1	-5.83922e-07	hNbML1			0.603297	hDA0	2.25534	hDA0	1.15735e-05	hDA0	-2.25604e-06	hDA0													5.98511e-06	hProgM	5.19672e-06	hProgM	5.67621e-06	hProgM	5.26907e-06	hProgM	5.23518e-06	hProgM
										-2.35763e-06	hNbML1	-3.24805e-06	hNbML1	-3.32036e-06	hNbML1	-5.95413e-07	hNbML1			0.6019	hDA0	2.25269	hDA0	1.15306e-05	hDA0	-2.35763e-06	hDA0													5.94928e-06	hProgM	5.1808e-06	hProgM	5.6685e-06	hProgM	5.23518e-06	hProgM	5.19672e-06	hProgM
										-2.43064e-06	hNbML1	-3.32036e-06	hNbML1	-3.43044e-06	hNbML1	-6.18722e-07	hNbML1			0.600083	hDA0	2.24272	hDA0	1.1196e-05	hDA0	-2.43064e-06	hDA0													5.94853e-06	hProgM	5.11387e-06	hProgM	5.58312e-06	hProgM	5.19672e-06	hProgM	5.1808e-06	hProgM
										-2.43247e-06	hNbML1	-3.43044e-06	hNbML1	-3.43587e-06	hNbML1	-7.20615e-07	hNbML1			0.598696	hDA0	2.24139	hDA0	1.11069e-05	hDA0	-2.51988e-06	hDA0													5.93816e-06	hProgM	5.10666e-06	hProgM	5.55699e-06	hProgM	5.1808e-06	hProgM	5.11387e-06	hProgM
										-2.68291e-06	hNbML1	-3.43587e-06	hNbML1	-3.4793e-06	hNbML1	-7.36612e-07	hNbML1			0.59794	hDA0	2.2393	hDA0	1.07673e-05	hDA0	-2.55608e-06	hDA0													5.90764e-06	hProgM	5.04955e-06	hProgM	5.53425e-06	hProgM	5.11387e-06	hProgM	5.10666e-06	hProgM
										-2.8188e-06	hNbML1	-3.4793e-06	hNbML1	-3.51766e-06	hNbML1	-8.58557e-07	hNbML1			0.596193	hDA0	2.23822	hDA0	1.07553e-05	hDA0	-2.57269e-06	hDA0													5.86808e-06	hProgM	5.03354e-06	hProgM	5.51567e-06	hProgM	5.10666e-06	hProgM	5.04955e-06	hProgM
										-2.87335e-06	hNbML1	-3.51766e-06	hNbML1	-3.5475e-06	hNbML1	-9.29652e-07	hNbML1			0.593857	hDA0	2.23226	hDA0	1.06537e-05	hDA0	-2.59563e-06	hDA0													5.81824e-06	hProgM	5.02946e-06	hProgM	5.48494e-06	hProgM	5.04955e-06	hProgM	5.03354e-06	hProgM
										-3.19451e-06	hNbML1	-3.5475e-06	hNbML1	-3.58057e-06	hNbML1	-1.24076e-06	hNbML1			0.592147	hDA0	2.23004	hDA0	1.0633e-05	hDA0	-2.59649e-06	hDA0													5.78817e-06	hProgM	5.02342e-06	hProgM	5.46023e-06	hProgM	5.03354e-06	hProgM	5.02946e-06	hProgM
										-3.24805e-06	hNbML1	-3.58057e-06	hNbML1	-3.67235e-06	hNbML1	-1.31617e-06	hNbML1			0.591259	hDA0	2.22241	hDA0	9.76942e-06	hDA0	-2.65484e-06	hDA0													5.73752e-06	hProgM	5.01441e-06	hProgM	5.42131e-06	hProgM	5.02946e-06	hProgM	5.02342e-06	hProgM
										-3.32036e-06	hNbML1	-3.88179e-06	hNbML1	-3.88179e-06	hNbML1	-1.34495e-06	hNbML1			0.590044	hDA0	2.21869	hDA0	9.71164e-06	hDA0	-2.65886e-06	hDA0													5.71123e-06	hProgM	4.98349e-06	hProgM	5.39656e-06	hProgM	5.02342e-06	hProgM	5.01441e-06	hProgM
										-3.43044e-06	hNbML1	-3.91227e-06	hNbML1	-3.91227e-06	hNbML1	-1.35907e-06	hNbML1			0.589422	hDA0	2.2087	hDA0	9.69545e-06	hDA0	-2.69351e-06	hDA0													5.67621e-06	hProgM	4.96596e-06	hProgM	5.378e-06	hProgM	5.01441e-06	hProgM	4.98349e-06	hProgM
										-3.43587e-06	hNbML1	-4.14824e-06	hNbML1	-4.14824e-06	hNbML1	-1.50776e-06	hNbML1			0.588608	hDA0	2.18042	hDA0	9.67262e-06	hDA0	-2.69944e-06	hDA0													5.6685e-06	hProgM	4.95961e-06	hProgM	5.36291e-06	hProgM	4.98349e-06	hProgM	4.96596e-06	hProgM
										-3.4793e-06	hNbML1	-4.20508e-06	hNbML1	-4.20508e-06	hNbML1	-1.54295e-06	hNbML1			0.588503	hDA0	2.17625	hDA0	9.62609e-06	hDA0	-2.79257e-06	hDA0													5.58312e-06	hProgM	4.91206e-06	hProgM	5.29727e-06	hProgM	4.96596e-06	hProgM	4.95961e-06	hProgM
										-3.51766e-06	hNbML1	-4.26589e-06	hNbML1	-4.22256e-06	hNbML1	-1.71498e-06	hNbML1			0.588391	hDA0	2.16995	hDA0	9.20167e-06	hDA0	-2.79673e-06	hDA0													5.55699e-06	hProgM	4.85941e-06	hProgM	5.27765e-06	hProgM	4.95961e-06	hProgM	4.91206e-06	hProgM
										-3.5475e-06	hNbML1	-4.28259e-06	hNbML1	-4.26589e-06	hNbML1	-1.72938e-06	hNbML1			0.58334	hDA0	2.16833	hDA0	9.16977e-06	hDA0	-2.84253e-06	hDA0													5.53425e-06	hProgM	4.83194e-06	hProgM	5.27155e-06	hProgM	4.91206e-06	hProgM	4.85941e-06	hProgM
										-3.58057e-06	hNbML1	-4.33169e-06	hNbML1	-4.28259e-06	hNbML1	-1.80745e-06	hNbML1			0.583183	hDA0	2.16749	hDA0	9.14049e-06	hDA0	-2.84836e-06	hDA0													5.51567e-06	hProgM	4.79932e-06	hProgM	5.26907e-06	hProgM	4.85941e-06	hProgM	4.83194e-06	hProgM
										-3.88179e-06	hNbML1	-4.33642e-06	hNbML1	-4.33169e-06	hNbML1	-1.82757e-06	hNbML1			0.579781	hDA0	2.16665	hDA0	9.08086e-06	hDA0	-2.87097e-06	hDA0													5.48494e-06	hProgM	4.75958e-06	hProgM	5.23518e-06	hProgM	4.83194e-06	hProgM	4.79932e-06	hProgM
										-3.91227e-06	hNbML1	-4.52903e-06	hNbML1	-4.33642e-06	hNbML1	-1.90816e-06	hNbML1			0.576984	hDA0	2.16585	hDA0	8.93203e-06	hDA0	-2.93912e-06	hDA0													5.46023e-06	hProgM	4.72435e-06	hProgM	5.19672e-06	hProgM	4.79932e-06	hProgM	4.75958e-06	hProgM
										-4.14824e-06	hNbML1	-4.65022e-06	hNbML1	-4.52903e-06	hNbML1	-1.98124e-06	hNbML1			0.575618	hDA0	2.16107	hDA0	8.9279e-06	hDA0	-2.99277e-06	hDA0													5.42131e-06	hProgM	4.67032e-06	hProgM	5.1808e-06	hProgM	4.75958e-06	hProgM	4.72435e-06	hProgM
										-4.20508e-06	hNbML1	-4.66116e-06	hNbML1	-4.66116e-06	hNbML1	-2.14473e-06	hNbML1			0.574669	hDA0	2.15957	hDA0	8.84594e-06	hDA0	-3.04341e-06	hDA0													5.39656e-06	hProgM	4.62293e-06	hProgM	5.11387e-06	hProgM	4.72435e-06	hProgM	4.67032e-06	hProgM
										-4.26589e-06	hNbML1	-4.75034e-06	hNbML1	-4.75034e-06	hNbML1	-2.28434e-06	hNbML1			0.574082	hDA0	2.15493	hDA0	8.72755e-06	hDA0	-3.07989e-06	hDA0													5.378e-06	hProgM	4.60837e-06	hProgM	5.10666e-06	hProgM	4.67032e-06	hProgM	4.62293e-06	hProgM
										-4.28259e-06	hNbML1	-4.77336e-06	hNbML1	-4.77336e-06	hNbML1	-2.43064e-06	hNbML1			0.569737	hDA0	2.15355	hDA0	8.7043e-06	hDA0	-3.08938e-06	hDA0													5.36291e-06	hProgM	4.53918e-06	hProgM	5.04955e-06	hProgM	4.62293e-06	hProgM	4.60837e-06	hProgM
										-4.33169e-06	hNbML1	-4.86323e-06	hNbML1	-4.86323e-06	hNbML1	-2.43247e-06	hNbML1			0.567648	hDA0	2.14105	hDA0	8.42229e-06	hDA0	-3.12205e-06	hDA0													5.29727e-06	hProgM	4.50086e-06	hProgM	5.03354e-06	hProgM	4.60837e-06	hProgM	4.53918e-06	hProgM
										-4.33642e-06	hNbML1	-4.8848e-06	hNbML1	-4.8848e-06	hNbML1	-2.68291e-06	hNbML1			0.567133	hDA0	2.13681	hDA0	8.37511e-06	hDA0	-3.44779e-06	hDA0													5.27765e-06	hProgM	4.49296e-06	hProgM	5.02946e-06	hProgM	4.53918e-06	hProgM	4.50086e-06	hProgM
										-4.52903e-06	hNbML1	-4.90938e-06	hNbML1	-4.90938e-06	hNbML1	-2.8188e-06	hNbML1			0.566179	hDA0	2.12992	hDA0	8.20293e-06	hDA0	-3.51766e-06	hDA0													5.27155e-06	hProgM	4.49158e-06	hProgM	5.02342e-06	hProgM	4.50086e-06	hProgM	4.49296e-06	hProgM
										-4.65022e-06	hNbML1	-4.91091e-06	hNbML1	-4.91091e-06	hNbML1	-2.84836e-06	hNbML1			0.564926	hDA0	2.12597	hDA0	8.13195e-06	hDA0	-3.54164e-06	hDA0													5.26907e-06	hProgM	4.42016e-06	hProgM	5.01441e-06	hProgM	4.49296e-06	hProgM	4.49158e-06	hProgM
										-4.66116e-06	hNbML1	-4.91504e-06	hNbML1	-4.91504e-06	hNbML1	-2.87335e-06	hNbML1			0.563317	hDA0	2.12351	hDA0	8.01025e-06	hDA0	-3.61609e-06	hDA0													5.23518e-06	hProgM	4.41503e-06	hProgM	4.98349e-06	hProgM	4.49158e-06	hProgM	4.42016e-06	hProgM
										-4.75034e-06	hNbML1	-4.92877e-06	hNbML1	-4.92877e-06	hNbML1	-2.88461e-06	hNbML1			0.563105	hDA0	2.12067	hDA0	7.8638e-06	hDA0	-3.76235e-06	hDA0													5.19672e-06	hProgM	4.41433e-06	hProgM	4.96596e-06	hProgM	4.42016e-06	hProgM	4.41503e-06	hProgM
										-4.86323e-06	hNbML1	-5.07848e-06	hNbML1	-5.07848e-06	hNbML1	-3.19451e-06	hNbML1			0.562734	hDA0	2.12016	hDA0	7.78194e-06	hDA0	-3.84487e-06	hDA0													5.1808e-06	hProgM	4.41341e-06	hProgM	4.95961e-06	hProgM	4.41503e-06	hProgM	4.41433e-06	hProgM
										-4.8848e-06	hNbML1	-5.23287e-06	hNbML1	-5.23287e-06	hNbML1	-3.24805e-06	hNbML1			0.562102	hDA0	2.11569	hDA0	7.55601e-06	hDA0	-3.8988e-06	hDA0													5.11387e-06	hProgM	4.32818e-06	hProgM	4.91206e-06	hProgM	4.41433e-06	hProgM	4.41341e-06	hProgM
										-4.90938e-06	hNbML1	-5.24657e-06	hNbML1	-5.24657e-06	hNbML1	-3.32036e-06	hNbML1			0.561341	hDA0	2.10268	hDA0	7.44173e-06	hDA0	-3.90965e-06	hDA0													5.10666e-06	hProgM	4.31531e-06	hProgM	4.83194e-06	hProgM	4.41341e-06	hProgM	4.32818e-06	hProgM
										-4.91091e-06	hNbML1	-5.27572e-06	hNbML1	-5.27572e-06	hNbML1	-3.43587e-06	hNbML1			0.559545	hDA0	2.09939	hDA0	7.03964e-06	hDA0	-3.91222e-06	hDA0													5.04955e-06	hProgM	4.31134e-06	hProgM	4.79932e-06	hProgM	4.32818e-06	hProgM	4.31531e-06	hProgM
										-4.91504e-06	hNbML1	-5.28644e-06	hNbML1	-5.28644e-06	hNbML1	-3.4793e-06	hNbML1			0.558654	hDA0	2.09018	hDA0	6.86779e-06	hDA0	-3.93874e-06	hDA0													5.03354e-06	hProgM	4.27593e-06	hProgM	4.75958e-06	hProgM	4.31531e-06	hProgM	4.31134e-06	hProgM
										-4.92877e-06	hNbML1	-5.35114e-06	hNbML1	-5.35114e-06	hNbML1	-3.51766e-06	hNbML1			0.556059	hDA0	2.08603	hDA0	6.79893e-06	hDA0	-3.974e-06	hDA0													5.02946e-06	hProgM	4.26265e-06	hProgM	4.72435e-06	hProgM	4.31134e-06	hProgM	4.27593e-06	hProgM
										-5.07848e-06	hNbML1	-5.35588e-06	hNbML1	-5.36374e-06	hNbML1	-3.58057e-06	hNbML1			0.555951	hDA0	2.08366	hDA0	6.76126e-06	hDA0	-4.14824e-06	hDA0													5.02342e-06	hProgM	4.26124e-06	hProgM	4.67032e-06	hProgM	4.27593e-06	hProgM	4.26265e-06	hProgM
										-5.23287e-06	hNbML1	-5.40543e-06	hNbML1	-5.40543e-06	hNbML1	-3.67235e-06	hNbML1			0.555259	hDA0	2.08057	hDA0	6.63877e-06	hDA0	-4.15234e-06	hDA0													5.01441e-06	hProgM	4.25816e-06	hProgM	4.62293e-06	hProgM	4.26265e-06	hProgM	4.26124e-06	hProgM
										-5.24657e-06	hNbML1	-5.44449e-06	hNbML1	-5.44449e-06	hNbML1	-3.88179e-06	hNbML1			0.552787	hDA0	2.07687	hDA0	6.32863e-06	hDA0	-4.33931e-06	hDA0													4.98349e-06	hProgM	4.21644e-06	hProgM	4.60837e-06	hProgM	4.26124e-06	hProgM	4.25816e-06	hProgM
										-5.27572e-06	hNbML1	-5.45497e-06	hNbML1	-5.45497e-06	hNbML1	-3.91227e-06	hNbML1			0.552278	hDA0	2.07476	hDA0	6.29064e-06	hDA0	-4.66484e-06	hDA0													4.96596e-06	hProgM	4.20372e-06	hProgM	4.53918e-06	hProgM	4.25816e-06	hProgM	4.21644e-06	hProgM
										-5.28644e-06	hNbML1	-5.46533e-06	hNbML1	-5.46533e-06	hNbML1	-4.22256e-06	hNbML1			0.54923	hDA0	2.06875	hDA0	6.0335e-06	hDA0	-4.66487e-06	hDA0													4.95961e-06	hProgM	4.16298e-06	hProgM	4.50086e-06	hProgM	4.21644e-06	hProgM	4.20372e-06	hProgM
										-5.35114e-06	hNbML1	-5.47074e-06	hNbML1	-5.47074e-06	hNbML1	-4.26589e-06	hNbML1			0.547741	hDA0	2.06732	hDA0	6.01706e-06	hDA0	-4.77425e-06	hDA0													4.91206e-06	hProgM	4.16243e-06	hProgM	4.49296e-06	hProgM	4.20372e-06	hProgM	4.16298e-06	hProgM
										-5.35588e-06	hNbML1	-5.68871e-06	hNbML1	-5.68871e-06	hNbML1	-4.33169e-06	hNbML1			0.547338	hDA0	2.06504	hDA0	5.86828e-06	hDA0	-4.84291e-06	hDA0													4.85941e-06	hProgM	4.14102e-06	hProgM	4.49158e-06	hProgM	4.16298e-06	hProgM	4.16243e-06	hProgM
										-5.36374e-06	hNbML1	-5.69498e-06	hNbML1	-5.69498e-06	hNbML1	-4.52903e-06	hNbML1			0.54246	hDA0	2.06291	hDA0	5.73752e-06	hDA0	-4.85316e-06	hDA0													4.83194e-06	hProgM	4.09163e-06	hProgM	4.42016e-06	hProgM	4.16243e-06	hProgM	4.14102e-06	hProgM
										-5.40543e-06	hNbML1	-5.73477e-06	hNbML1	-5.73477e-06	hNbML1	-4.65022e-06	hNbML1			0.539965	hDA0	2.05525	hDA0	5.4994e-06	hDA0	-4.85435e-06	hDA0													4.79932e-06	hProgM	4.07034e-06	hProgM	4.41503e-06	hProgM	4.14102e-06	hProgM	4.09163e-06	hProgM
										-5.44449e-06	hNbML1	-5.97471e-06	hNbML1	-5.97471e-06	hNbML1	-4.75034e-06	hNbML1			0.53439	hDA0	2.04283	hDA0	5.29727e-06	hDA0	-4.88006e-06	hDA0													4.75958e-06	hProgM	4.03728e-06	hProgM	4.41433e-06	hProgM	4.09163e-06	hProgM	4.07034e-06	hProgM
										-5.45497e-06	hNbML1	-5.99182e-06	hNbML1	-5.99182e-06	hNbML1	-4.77336e-06	hNbML1			0.534297	hDA0	2.0307	hDA0	5.14428e-06	hDA0	-4.91091e-06	hDA0													4.72435e-06	hProgM	4.03188e-06	hProgM	4.41341e-06	hProgM	4.07034e-06	hProgM	4.03728e-06	hProgM
										-5.46533e-06	hNbML1	-6.10974e-06	hNbML1	-6.10974e-06	hNbML1	-4.86323e-06	hNbML1			0.532618	hDA0	2.02796	hDA0	4.8806e-06	hDA0	-5.02381e-06	hDA0													4.67032e-06	hProgM	4.02793e-06	hProgM	4.32818e-06	hProgM	4.03728e-06	hProgM	4.03188e-06	hProgM
										-5.47074e-06	hNbML1	-6.20086e-06	hNbML1	-6.24585e-06	hNbML1	-4.8848e-06	hNbML1			0.53251	hDA0	2.02676	hDA0	4.60097e-06	hDA0	-5.23287e-06	hDA0													4.62293e-06	hProgM	4.01427e-06	hProgM	4.31531e-06	hProgM	4.03188e-06	hProgM	4.02793e-06	hProgM
										-5.68871e-06	hNbML1	-6.24585e-06	hNbML1	-6.31923e-06	hNbML1	-4.90938e-06	hNbML1			0.532174	hDA0	2.01847	hDA0	4.55495e-06	hDA0	-5.26614e-06	hDA0													4.60837e-06	hProgM	3.96327e-06	hProgM	4.31134e-06	hProgM	4.02793e-06	hProgM	4.01427e-06	hProgM
										-5.69498e-06	hNbML1	-6.31923e-06	hNbML1	-6.43112e-06	hNbML1	-4.91504e-06	hNbML1			0.527857	hDA0	2.01679	hDA0	4.53918e-06	hDA0	-5.51417e-06	hDA0													4.53918e-06	hProgM	3.94839e-06	hProgM	4.26265e-06	hProgM	4.01427e-06	hProgM	3.96327e-06	hProgM
										-5.73477e-06	hNbML1	-6.43112e-06	hNbML1	-6.46913e-06	hNbML1	-4.92877e-06	hNbML1			0.523877	hDA0	2.00768	hDA0	4.32818e-06	hDA0	-5.53397e-06	hDA0													4.50086e-06	hProgM	3.88906e-06	hProgM	4.26124e-06	hProgM	3.96327e-06	hProgM	3.94839e-06	hProgM
										-5.97471e-06	hNbML1	-6.46913e-06	hNbML1	-6.57343e-06	hNbML1	-5.07848e-06	hNbML1			0.518592	hDA0	2.00733	hDA0	4.28855e-06	hDA0	-5.69306e-06	hDA0													4.49296e-06	hProgM	3.85668e-06	hProgM	4.25816e-06	hProgM	3.94839e-06	hProgM	3.88906e-06	hProgM
										-6.10974e-06	hNbML1	-6.58389e-06	hNbML1	-6.58389e-06	hNbML1	-5.23287e-06	hNbML1			0.516508	hDA0	2.00308	hDA0	4.0648e-06	hDA0	-5.76935e-06	hDA0													4.49158e-06	hProgM	3.84813e-06	hProgM	4.21644e-06	hProgM	3.88906e-06	hProgM	3.85668e-06	hProgM
										-6.24585e-06	hNbML1	-6.58503e-06	hNbML1	-6.58503e-06	hNbML1	-5.24657e-06	hNbML1			0.515032	hDA0	2.00253	hDA0	3.96327e-06	hDA0	-5.92805e-06	hDA0													4.41503e-06	hProgM	3.83847e-06	hProgM	4.20372e-06	hProgM	3.85668e-06	hProgM	3.84813e-06	hProgM
										-6.31923e-06	hNbML1	-6.60296e-06	hNbML1	-6.60296e-06	hNbML1	-5.27572e-06	hNbML1			0.511665	hDA0	1.99028	hDA0	3.88512e-06	hDA0	-5.95345e-06	hDA0													4.41433e-06	hProgM	3.83037e-06	hProgM	4.16298e-06	hProgM	3.84813e-06	hProgM	3.83847e-06	hProgM
										-6.43112e-06	hNbML1	-6.60522e-06	hNbML1	-6.60522e-06	hNbML1	-5.35114e-06	hNbML1			0.511122	hDA0	1.98679	hDA0	3.48538e-06	hDA0	-6.03006e-06	hDA0													4.41341e-06	hProgM	3.80005e-06	hProgM	4.16243e-06	hProgM	3.83847e-06	hProgM	3.83037e-06	hProgM
										-6.46913e-06	hNbML1	-6.63585e-06	hNbML1	-6.63585e-06	hNbML1	-5.35588e-06	hNbML1			0.50855	hDA0	1.98126	hDA0	3.37838e-06	hDA0	-6.06989e-06	hDA0													4.32818e-06	hProgM	3.78039e-06	hProgM	4.14102e-06	hProgM	3.83037e-06	hProgM	3.80005e-06	hProgM
										-6.57343e-06	hNbML1	-6.98345e-06	hNbML1	-6.98345e-06	hNbML1	-5.36374e-06	hNbML1			0.506535	hDA0	1.97003	hDA0	3.24771e-06	hDA0	-6.11432e-06	hDA0													4.31531e-06	hProgM	3.76981e-06	hProgM	4.09163e-06	hProgM	3.80005e-06	hProgM	3.78039e-06	hProgM
										-6.58389e-06	hNbML1	-7.16929e-06	hNbML1	-7.16929e-06	hNbML1	-5.40543e-06	hNbML1			0.504785	hDA0	1.96894	hDA0	2.87909e-06	hDA0	-6.14897e-06	hDA0													4.31134e-06	hProgM	3.76236e-06	hProgM	4.07034e-06	hProgM	3.78039e-06	hProgM	3.76981e-06	hProgM
										-6.58503e-06	hNbML1	-7.2257e-06	hNbML1	-7.2257e-06	hNbML1	-5.44449e-06	hNbML1			0.502674	hDA0	1.96405	hDA0	2.65625e-06	hDA0	-6.22428e-06	hDA0													4.27593e-06	hProgM	3.69542e-06	hProgM	4.03728e-06	hProgM	3.76981e-06	hProgM	3.76236e-06	hProgM
										-6.60296e-06	hNbML1	-7.38441e-06	hNbML1	-7.38441e-06	hNbML1	-5.45497e-06	hNbML1			0.502117	hDA0	1.96014	hDA0	2.42016e-06	hDA0	-6.4256e-06	hDA0													4.26265e-06	hProgM	3.68807e-06	hProgM	4.03188e-06	hProgM	3.76236e-06	hProgM	3.69542e-06	hProgM
										-6.60522e-06	hNbML1	-7.4613e-06	hNbML1	-7.4613e-06	hNbML1	-5.47074e-06	hNbML1			0.497395	hDA0	1.94759	hDA0	2.29602e-06	hDA0	-6.43112e-06	hDA0													4.26124e-06	hProgM	3.65838e-06	hProgM	4.02793e-06	hProgM	3.69542e-06	hProgM	3.68807e-06	hProgM
										-6.63585e-06	hNbML1	-7.84888e-06	hNbML1	-7.48162e-06	hNbML1	-5.68871e-06	hNbML1			0.49737	hDA0	1.94566	hDA0	2.23521e-06	hDA0	-6.58476e-06	hDA0													4.25816e-06	hProgM	3.65562e-06	hProgM	4.01427e-06	hProgM	3.68807e-06	hProgM	3.65838e-06	hProgM
										-6.98345e-06	hNbML1	-7.88507e-06	hNbML1	-7.84888e-06	hNbML1	-5.69498e-06	hNbML1			0.492901	hDA0	1.93877	hDA0	1.3885e-06	hDA0	-6.59801e-06	hDA0													4.21644e-06	hProgM	3.63463e-06	hProgM	3.96327e-06	hProgM	3.65838e-06	hProgM	3.65562e-06	hProgM
										-7.16929e-06	hNbML1	-7.91681e-06	hNbML1	-7.88507e-06	hNbML1	-5.97471e-06	hNbML1			0.489606	hDA0	1.9383	hDA0	1.19161e-06	hDA0	-6.60522e-06	hDA0													4.20372e-06	hProgM	3.55249e-06	hProgM	3.94839e-06	hProgM	3.65562e-06	hProgM	3.63463e-06	hProgM
										-7.2257e-06	hNbML1	-8.12385e-06	hNbML1	-7.91681e-06	hNbML1	-5.99182e-06	hNbML1			0.440462	hDA0	1.93815	hDA0	1.16559e-06	hDA0	-6.61991e-06	hDA0													4.16298e-06	hProgM	3.48028e-06	hProgM	3.88906e-06	hProgM	3.63463e-06	hProgM	3.55249e-06	hProgM
										-7.38441e-06	hNbML1	-8.1838e-06	hNbML1	-8.12385e-06	hNbML1	-6.20086e-06	hNbML1			0.439612	hDA0	1.93315	hDA0	1.08073e-06	hDA0	-6.63218e-06	hDA0													4.16243e-06	hProgM	3.47635e-06	hProgM	3.85668e-06	hProgM	3.55249e-06	hProgM	3.48028e-06	hProgM
										-7.4613e-06	hNbML1	-8.19825e-06	hNbML1	-8.1838e-06	hNbML1	-6.24585e-06	hNbML1			0.355082	hDA0	1.9223	hDA0	9.33933e-07	hDA0	-6.66773e-06	hDA0													4.14102e-06	hProgM	3.46949e-06	hProgM	3.84813e-06	hProgM	3.48028e-06	hProgM	3.47635e-06	hProgM
										-7.48162e-06	hNbML1	-8.46306e-06	hNbML1	-8.19825e-06	hNbML1	-6.43112e-06	hNbML1			0.353975	hDA0	1.91793	hDA0	8.99247e-07	hDA0	-6.66884e-06	hDA0													4.09163e-06	hProgM	3.46591e-06	hProgM	3.83847e-06	hProgM	3.47635e-06	hProgM	3.46949e-06	hProgM
										-7.84888e-06	hNbML1	-8.47914e-06	hNbML1	-8.46306e-06	hNbML1	-6.46913e-06	hNbML1			0.282993	hDA0	1.91593	hDA0	8.59638e-07	hDA0	-6.67721e-06	hDA0													4.07034e-06	hProgM	3.40465e-06	hProgM	3.83037e-06	hProgM	3.46949e-06	hProgM	3.46591e-06	hProgM
										-7.88507e-06	hNbML1	-8.53437e-06	hNbML1	-8.47914e-06	hNbML1	-6.57343e-06	hNbML1			0.266959	hDA0	1.91256	hDA0	7.64059e-07	hDA0	-6.68833e-06	hDA0													4.03188e-06	hProgM	3.38436e-06	hProgM	3.80005e-06	hProgM	3.40465e-06	hProgM	3.40465e-06	hProgM
										-7.91681e-06	hNbML1	-8.57251e-06	hNbML1	-8.53437e-06	hNbML1	-6.58389e-06	hNbML1			2.22353e-05	hDA0	1.90779	hDA0	6.93349e-07	hDA0	-7.00354e-06	hDA0													4.02793e-06	hProgM	3.37396e-06	hProgM	3.78039e-06	hProgM	3.38436e-06	hProgM	3.38436e-06	hProgM
										-8.12385e-06	hNbML1	-8.69388e-06	hNbML1	-8.57251e-06	hNbML1	-6.60522e-06	hNbML1			2.21048e-05	hDA0	1.89754	hDA0	5.51297e-07	hDA0	-7.05618e-06	hDA0													4.01427e-06	hProgM	3.35848e-06	hProgM	3.76981e-06	hProgM	3.35848e-06	hProgM	3.37396e-06	hProgM
										-8.1838e-06	hNbML1	-8.70063e-06	hNbML1	-8.69388e-06	hNbML1	-6.63585e-06	hNbML1			2.0791e-05	hDA0	1.89472	hDA0	5.46326e-07	hDA0	-7.07457e-06	hDA0													3.96327e-06	hProgM	3.3352e-06	hProgM	3.76236e-06	hProgM	3.3352e-06	hProgM	3.35848e-06	hProgM
										-8.19825e-06	hNbML1	-8.71927e-06	hNbML1	-8.70063e-06	hNbML1	-6.89632e-06	hNbML1			2.06682e-05	hDA0	1.88532	hDA0	4.09864e-07	hDA0	-7.27292e-06	hDA0													3.94839e-06	hProgM	3.33329e-06	hProgM	3.69542e-06	hProgM	3.33329e-06	hProgM	3.3352e-06	hProgM
										-8.46306e-06	hNbML1	-8.74308e-06	hNbML1	-8.71927e-06	hNbML1	-7.38441e-06	hNbML1			1.86638e-05	hDA0	1.86864	hDA0	3.29695e-07	hDA0	-7.34094e-06	hDA0													3.88906e-06	hProgM	3.29328e-06	hProgM	3.68807e-06	hProgM	3.29328e-06	hProgM	3.33329e-06	hProgM
										-8.47914e-06	hNbML1	-8.76455e-06	hNbML1	-8.84502e-06	hNbML1	-7.4613e-06	hNbML1			1.82601e-05	hDA0	1.86187	hDA0	3.96133e-08	hDA0	-7.63661e-06	hDA0													3.84813e-06	hProgM	3.28096e-06	hProgM	3.65838e-06	hProgM	3.28096e-06	hProgM	3.29328e-06	hProgM
										-8.53437e-06	hNbML1	-8.84502e-06	hNbML1	-8.88084e-06	hNbML1	-7.48162e-06	hNbML1			1.27152e-05	hDA0	1.85048	hDA0	-2.87493e-07	hDA0	-7.77369e-06	hDA0													3.83847e-06	hProgM	3.27862e-06	hProgM	3.65562e-06	hProgM	3.27862e-06	hProgM	3.27862e-06	hProgM
										-8.57251e-06	hNbML1	-8.88084e-06	hNbML1	-9.0009e-06	hNbML1	-7.84888e-06	hNbML1			1.26467e-05	hDA0	1.84803	hDA0	-3.90248e-07	hDA0	-7.9488e-06	hDA0													3.83037e-06	hProgM	3.24771e-06	hProgM	3.63463e-06	hProgM	3.24771e-06	hProgM	3.24771e-06	hProgM
										-8.69388e-06	hNbML1	-9.0009e-06	hNbML1	-9.08803e-06	hNbML1	-7.91681e-06	hNbML1			1.2389e-05	hDA0	1.84758	hDA0	-6.15149e-07	hDA0	-8.06203e-06	hDA0													3.80005e-06	hProgM	3.20165e-06	hProgM	3.55249e-06	hProgM	3.20165e-06	hProgM	3.20165e-06	hProgM
										-8.70063e-06	hNbML1	-9.08803e-06	hNbML1	-9.16535e-06	hNbML1	-8.12385e-06	hNbML1			1.18753e-05	hDA0	1.82098	hDA0	-6.85731e-07	hDA0	-8.12385e-06	hDA0													3.78039e-06	hProgM	3.08579e-06	hProgM	3.48028e-06	hProgM	3.08579e-06	hProgM	3.08579e-06	hProgM
										-8.71927e-06	hNbML1	-9.16535e-06	hNbML1	-9.18209e-06	hNbML1	-8.1838e-06	hNbML1			1.15306e-05	hDA0	1.81629	hDA0	-1.18587e-06	hDA0	-8.179e-06	hDA0													3.76981e-06	hProgM	3.06138e-06	hProgM	3.47635e-06	hProgM	3.06138e-06	hProgM	3.06138e-06	hProgM
										-8.76455e-06	hNbML1	-9.20744e-06	hNbML1	-9.20744e-06	hNbML1	-8.46306e-06	hNbML1			1.09985e-05	hDA0	1.81392	hDA0	-1.20897e-06	hDA0	-8.39244e-06	hDA0													3.76236e-06	hProgM	3.03016e-06	hProgM	3.46949e-06	hProgM	3.03016e-06	hProgM	3.03016e-06	hProgM
										-8.84502e-06	hNbML1	-9.31772e-06	hNbML1	-9.31772e-06	hNbML1	-8.53437e-06	hNbML1			1.09624e-05	hDA0	1.80258	hDA0	-1.2224e-06	hDA0	-8.4456e-06	hDA0													3.69542e-06	hProgM	3.0098e-06	hProgM	3.46591e-06	hProgM	3.0098e-06	hProgM	3.0098e-06	hProgM
										-8.88084e-06	hNbML1	-9.39977e-06	hNbML1	-9.39977e-06	hNbML1	-8.57251e-06	hNbML1			1.08415e-05	hDA0	1.78783	hDA0	-1.52203e-06	hDA0	-8.48816e-06	hDA0													3.68807e-06	hProgM	2.99162e-06	hProgM	3.40465e-06	hProgM	2.99162e-06	hProgM	2.99162e-06	hProgM
										-9.0009e-06	hNbML1	-9.46261e-06	hNbML1	-9.46261e-06	hNbML1	-8.69388e-06	hNbML1			9.71164e-06	hDA0	1.78232	hDA0	-1.95306e-06	hDA0	-8.56563e-06	hDA0													3.65838e-06	hProgM	2.95158e-06	hProgM	3.38436e-06	hProgM	2.95158e-06	hProgM	2.95158e-06	hProgM
										-9.16535e-06	hNbML1	-9.56309e-06	hNbML1	-9.56309e-06	hNbML1	-8.71927e-06	hNbML1			9.69545e-06	hDA0	1.77873	hDA0	-2.20655e-06	hDA0	-8.59578e-06	hDA0													3.65562e-06	hProgM	2.94081e-06	hProgM	3.37396e-06	hProgM	2.94081e-06	hProgM	2.94081e-06	hProgM
										-9.18209e-06	hNbML1	-9.57757e-06	hNbML1	-9.57757e-06	hNbML1	-8.74308e-06	hNbML1			9.51313e-06	hDA0	1.77738	hDA0	-2.35763e-06	hDA0	-8.67318e-06	hDA0													3.63463e-06	hProgM	2.92632e-06	hProgM	3.35848e-06	hProgM	2.92632e-06	hProgM	2.92632e-06	hProgM
										-9.20744e-06	hNbML1	-9.61888e-06	hNbML1	-9.61888e-06	hNbML1	-8.76455e-06	hNbML1			9.16977e-06	hDA0	1.76913	hDA0	-2.43615e-06	hDA0	-8.69272e-06	hDA0													3.55249e-06	hProgM	2.87909e-06	hProgM	3.3352e-06	hProgM	2.87909e-06	hProgM	2.87909e-06	hProgM
										-9.31772e-06	hNbML1	-9.6886e-06	hNbML1	-9.6886e-06	hNbML1	-8.84502e-06	hNbML1			9.08131e-06	hDA0	1.76469	hDA0	-2.57269e-06	hDA0	-8.74308e-06	hDA0													3.48028e-06	hProgM	2.85993e-06	hProgM	3.33329e-06	hProgM	2.85993e-06	hProgM	2.85993e-06	hProgM
										-9.39977e-06	hNbML1	-9.73394e-06	hNbML1	-9.73394e-06	hNbML1	-8.88084e-06	hNbML1			8.92148e-06	hDA0	1.76382	hDA0	-2.59563e-06	hDA0	-8.84502e-06	hDA0													3.46949e-06	hProgM	2.79469e-06	hProgM	3.29328e-06	hProgM	2.79469e-06	hProgM	2.79469e-06	hProgM
										-9.46261e-06	hNbML1	-9.78489e-06	hNbML1	-9.78489e-06	hNbML1	-9.0009e-06	hNbML1			8.91753e-06	hDA0	1.76028	hDA0	-2.65886e-06	hDA0	-8.88084e-06	hDA0													3.46591e-06	hProgM	2.75022e-06	hProgM	3.28096e-06	hProgM	2.75022e-06	hProgM	2.75022e-06	hProgM
										-9.56309e-06	hNbML1	-9.86209e-06	hNbML1	-9.86209e-06	hNbML1	-9.08803e-06	hNbML1			8.7043e-06	hDA0	1.75036	hDA0	-2.69351e-06	hDA0	-8.88592e-06	hDA0													3.40465e-06	hProgM	2.74162e-06	hProgM	3.27862e-06	hProgM	2.74162e-06	hProgM	2.74162e-06	hProgM
										-9.61888e-06	hNbML1	-9.94513e-06	hNbML1	-9.94513e-06	hNbML1	-9.16535e-06	hNbML1			7.87131e-06	hDA0	1.74627	hDA0	-2.79257e-06	hDA0	-8.92168e-06	hDA0													3.38436e-06	hProgM	2.73376e-06	hProgM	3.24771e-06	hProgM	2.73376e-06	hProgM	2.73376e-06	hProgM
										-9.6886e-06	hNbML1	-1.00292e-05	hNbML1	-1.00292e-05	hNbML1	-9.18209e-06	hNbML1			7.60703e-06	hDA0	1.74071	hDA0	-2.79673e-06	hDA0	-9.07276e-06	hDA0													3.37396e-06	hProgM	2.72217e-06	hProgM	3.20165e-06	hProgM	2.72217e-06	hProgM	2.72217e-06	hProgM
										-9.73394e-06	hNbML1	-1.0176e-05	hNbML1	-1.0176e-05	hNbML1	-9.20744e-06	hNbML1			6.60042e-06	hDA0	1.73361	hDA0	-2.99277e-06	hDA0	-9.07496e-06	hDA0													3.35848e-06	hProgM	2.71188e-06	hProgM	3.08579e-06	hProgM	2.71188e-06	hProgM	2.71188e-06	hProgM
										-9.78489e-06	hNbML1	-1.03e-05	hNbML1	-1.03e-05	hNbML1	-9.31772e-06	hNbML1			6.55024e-06	hDA0	1.7307	hDA0	-3.04341e-06	hDA0	-9.19533e-06	hDA0													3.3352e-06	hProgM	2.63552e-06	hProgM	3.06138e-06	hProgM	2.63552e-06	hProgM	2.63552e-06	hProgM
										-9.86209e-06	hNbML1	-1.03387e-05	hNbML1	-1.03387e-05	hNbML1	-9.39977e-06	hNbML1			6.0335e-06	hDA0	1.72854	hDA0	-3.08938e-06	hDA0	-9.31772e-06	hDA0													3.33329e-06	hProgM	2.59331e-06	hProgM	3.03016e-06	hProgM	2.59331e-06	hProgM	2.59331e-06	hProgM
										-9.94513e-06	hNbML1	-1.03782e-05	hNbML1	-1.03782e-05	hNbML1	-9.46261e-06	hNbML1			6.01706e-06	hDA0	1.72827	hDA0	-3.12205e-06	hDA0	-9.33236e-06	hDA0													3.29328e-06	hProgM	2.54936e-06	hProgM	3.0098e-06	hProgM	2.54936e-06	hProgM	2.54936e-06	hProgM
										-1.0176e-05	hNbML1	-1.05503e-05	hNbML1	-1.05503e-05	hNbML1	-9.57757e-06	hNbML1			5.73752e-06	hDA0	1.72523	hDA0	-3.44779e-06	hDA0	-9.66956e-06	hDA0													3.28096e-06	hProgM	2.53718e-06	hProgM	2.99162e-06	hProgM	2.53718e-06	hProgM	2.53718e-06	hProgM
										-1.03e-05	hNbML1	-1.07683e-05	hNbML1	-1.07483e-05	hNbML1	-9.61888e-06	hNbML1			5.67621e-06	hDA0	1.72003	hDA0	-3.54164e-06	hDA0	-9.68545e-06	hDA0													3.27862e-06	hProgM	2.48748e-06	hProgM	2.95158e-06	hProgM	2.48748e-06	hProgM	2.48748e-06	hProgM
										-1.03387e-05	hNbML1	-1.09909e-05	hNbML1	-1.07683e-05	hNbML1	-9.6886e-06	hNbML1			4.98543e-06	hDA0	1.71582	hDA0	-3.61609e-06	hDA0	-9.71862e-06	hDA0													3.24771e-06	hProgM	2.45179e-06	hProgM	2.94081e-06	hProgM	2.45179e-06	hProgM	2.45179e-06	hProgM
										-1.03782e-05	hNbML1	-1.10143e-05	hNbML1	-1.09909e-05	hNbML1	-9.73394e-06	hNbML1			4.70303e-06	hDA0	1.71298	hDA0	-3.8988e-06	hDA0	-9.78371e-06	hDA0													3.20165e-06	hProgM	2.44147e-06	hProgM	2.92632e-06	hProgM	2.44147e-06	hProgM	2.44147e-06	hProgM
										-1.05503e-05	hNbML1	-1.10245e-05	hNbML1	-1.10143e-05	hNbML1	-9.78489e-06	hNbML1			4.50349e-06	hDA0	1.71118	hDA0	-3.974e-06	hDA0	-1.00318e-05	hDA0													3.08579e-06	hProgM	2.4042e-06	hProgM	2.87909e-06	hProgM	2.4042e-06	hProgM	2.4042e-06	hProgM
										-1.07483e-05	hNbML1	-1.11388e-05	hNbML1	-1.10245e-05	hNbML1	-9.86209e-06	hNbML1			4.42013e-06	hDA0	1.69013	hDA0	-4.14824e-06	hDA0	-1.02647e-05	hDA0													3.06138e-06	hProgM	2.37395e-06	hProgM	2.85993e-06	hProgM	2.37395e-06	hProgM	2.37395e-06	hProgM
										-1.09909e-05	hNbML1	-1.12829e-05	hNbML1	-1.11388e-05	hNbML1	-1.00292e-05	hNbML1			4.32818e-06	hDA0	1.67901	hDA0	-4.15234e-06	hDA0	-1.03387e-05	hDA0													3.03016e-06	hProgM	2.35647e-06	hProgM	2.79469e-06	hProgM	2.35647e-06	hProgM	2.35647e-06	hProgM
										-1.10143e-05	hNbML1	-1.1383e-05	hNbML1	-1.12829e-05	hNbML1	-1.03387e-05	hNbML1			4.28366e-06	hDA0	1.66137	hDA0	-4.66487e-06	hDA0	-1.04174e-05	hDA0													3.0098e-06	hProgM	2.32325e-06	hProgM	2.75022e-06	hProgM	2.32325e-06	hProgM	2.32325e-06	hProgM
										-1.10245e-05	hNbML1	-1.18434e-05	hNbML1	-1.1383e-05	hNbML1	-1.03782e-05	hNbML1			4.0249e-06	hDA0	1.66069	hDA0	-4.68878e-06	hDA0	-1.07178e-05	hDA0													2.99162e-06	hProgM	2.29629e-06	hProgM	2.74162e-06	hProgM	2.29629e-06	hProgM	2.29629e-06	hProgM
										-1.11388e-05	hNbML1	-1.19077e-05	hNbML1	-1.17828e-05	hNbML1	-1.07483e-05	hNbML1			2.59531e-06	hDA0	1.65188	hDA0	-4.77425e-06	hDA0	-1.0773e-05	hDA0													2.95158e-06	hProgM	2.27905e-06	hProgM	2.73376e-06	hProgM	2.27905e-06	hProgM	2.27905e-06	hProgM
										-1.12829e-05	hNbML1	-1.19996e-05	hNbML1	-1.18434e-05	hNbML1	-1.09909e-05	hNbML1			2.27905e-06	hDA0	1.63563	hDA0	-4.84291e-06	hDA0	-1.10181e-05	hDA0													2.94081e-06	hProgM	2.24241e-06	hProgM	2.72217e-06	hProgM	2.24241e-06	hProgM	2.24241e-06	hProgM
										-1.1383e-05	hNbML1	-1.20566e-05	hNbML1	-1.19077e-05	hNbML1	-1.10143e-05	hNbML1			1.15952e-06	hDA0	1.60796	hDA0	-4.85316e-06	hDA0	-1.10218e-05	hDA0													2.92632e-06	hProgM	2.20596e-06	hProgM	2.71188e-06	hProgM	2.20596e-06	hProgM	2.20596e-06	hProgM
										-1.18434e-05	hNbML1	-1.2236e-05	hNbML1	-1.19996e-05	hNbML1	-1.10245e-05	hNbML1			8.15438e-07	hDA0	1.59039	hDA0	-4.91091e-06	hDA0	-1.10558e-05	hDA0													2.87909e-06	hProgM	2.19751e-06	hProgM	2.63552e-06	hProgM	2.19751e-06	hProgM	2.19751e-06	hProgM
										-1.19077e-05	hNbML1	-1.23573e-05	hNbML1	-1.20566e-05	hNbML1	-1.11388e-05	hNbML1			7.49552e-07	hDA0	1.57327	hDA0	-5.23287e-06	hDA0	-1.10784e-05	hDA0													2.85993e-06	hProgM	2.1738e-06	hProgM	2.59331e-06	hProgM	2.1738e-06	hProgM	2.1738e-06	hProgM
										-1.19996e-05	hNbML1	-1.2637e-05	hNbML1	-1.2236e-05	hNbML1	-1.1383e-05	hNbML1			2.27776e-07	hDA0	1.57189	hDA0	-5.29697e-06	hDA0	-1.11304e-05	hDA0													2.79469e-06	hProgM	2.16212e-06	hProgM	2.54936e-06	hProgM	2.16212e-06	hProgM	2.16212e-06	hProgM
										-1.20566e-05	hNbML1	-1.2836e-05	hNbML1	-1.23573e-05	hNbML1	-1.17828e-05	hNbML1			-1.08663e-07	hDA0	1.55982	hDA0	-5.53397e-06	hDA0	-1.11312e-05	hDA0													2.75022e-06	hProgM	2.15439e-06	hProgM	2.53718e-06	hProgM	2.15439e-06	hProgM	2.15439e-06	hProgM
										-1.2236e-05	hNbML1	-1.28989e-05	hNbML1	-1.2637e-05	hNbML1	-1.18434e-05	hNbML1			-1.96537e-07	hDA0	1.5501	hDA0	-5.73477e-06	hDA0	-1.11388e-05	hDA0													2.74162e-06	hProgM	2.14528e-06	hProgM	2.48748e-06	hProgM	2.14528e-06	hProgM	2.14528e-06	hProgM
										-1.23573e-05	hNbML1	-1.35679e-05	hNbML1	-1.2836e-05	hNbML1	-1.19077e-05	hNbML1			-6.85731e-07	hDA0	1.53251	hDA0	-5.76935e-06	hDA0	-1.11646e-05	hDA0													2.73376e-06	hProgM	2.14074e-06	hProgM	2.45179e-06	hProgM	2.14074e-06	hProgM	2.14074e-06	hProgM
										-1.2637e-05	hNbML1	-1.35772e-05	hNbML1	-1.28989e-05	hNbML1	-1.19996e-05	hNbML1			-8.38331e-07	hDA0	1.53216	hDA0	-5.92805e-06	hDA0	-1.1269e-05	hDA0													2.72217e-06	hProgM	2.13419e-06	hProgM	2.44147e-06	hProgM	2.13419e-06	hProgM	2.13419e-06	hProgM
										-1.28989e-05	hNbML1	-1.36068e-05	hNbML1	-1.35679e-05	hNbML1	-1.20566e-05	hNbML1			-1.35816e-06	hDA0	1.53163	hDA0	-5.95345e-06	hDA0	-1.12829e-05	hDA0													2.71188e-06	hProgM	2.13412e-06	hProgM	2.4042e-06	hProgM	2.13412e-06	hProgM	2.13412e-06	hProgM
										-1.35679e-05	hNbML1	-1.36684e-05	hNbML1	-1.35772e-05	hNbML1	-1.2236e-05	hNbML1			-1.52203e-06	hDA0	1.51572	hDA0	-6.03006e-06	hDA0	-1.12927e-05	hDA0													2.63552e-06	hProgM	2.12111e-06	hProgM	2.37395e-06	hProgM	2.12111e-06	hProgM	2.12111e-06	hProgM
										-1.35772e-05	hNbML1	-1.40384e-05	hNbML1	-1.36068e-05	hNbML1	-1.23573e-05	hNbML1			-1.7271e-06	hDA0	1.51461	hDA0	-6.22428e-06	hDA0	-1.15404e-05	hDA0													2.54936e-06	hProgM	2.1033e-06	hProgM	2.35647e-06	hProgM	2.1033e-06	hProgM	2.1033e-06	hProgM
										-1.36068e-05	hNbML1	-1.42086e-05	hNbML1	-1.36684e-05	hNbML1	-1.2637e-05	hNbML1			-2.25604e-06	hDA0	1.49418	hDA0	-6.4256e-06	hDA0	-1.17578e-05	hDA0													2.53718e-06	hProgM	2.07925e-06	hProgM	2.32325e-06	hProgM	2.07925e-06	hProgM	2.07925e-06	hProgM
										-1.36684e-05	hNbML1	-1.45921e-05	hNbML1	-1.40384e-05	hNbML1	-1.2836e-05	hNbML1			-2.29778e-06	hDA0	1.49226	hDA0	-6.63218e-06	hDA0	-1.19996e-05	hDA0													2.48748e-06	hProgM	2.07066e-06	hProgM	2.29629e-06	hProgM	2.07066e-06	hProgM	2.07066e-06	hProgM
										-1.40384e-05	hNbML1	-1.47044e-05	hNbML1	-1.40442e-05	hNbML1	-1.28989e-05	hNbML1			-2.51988e-06	hDA0	1.47885	hDA0	-6.67721e-06	hDA0	-1.20158e-05	hDA0													2.45179e-06	hProgM	2.05999e-06	hProgM	2.27905e-06	hProgM	2.05999e-06	hProgM	2.05999e-06	hProgM
										-1.42086e-05	hNbML1	-1.47831e-05	hNbML1	-1.42086e-05	hNbML1	-1.40384e-05	hNbML1			-2.59563e-06	hDA0	1.47046	hDA0	-7.07457e-06	hDA0	-1.23324e-05	hDA0													2.44147e-06	hProgM	2.04954e-06	hProgM	2.24241e-06	hProgM	2.04954e-06	hProgM	2.04954e-06	hProgM
										-1.45921e-05	hNbML1	-1.48321e-05	hNbML1	-1.45921e-05	hNbML1	-1.40442e-05	hNbML1			-2.76431e-06	hDA0	1.46339	hDA0	-7.26705e-06	hDA0	-1.23573e-05	hDA0													2.4042e-06	hProgM	1.99953e-06	hProgM	2.20596e-06	hProgM	1.99953e-06	hProgM	1.99953e-06	hProgM
										-1.47044e-05	hNbML1	-1.48584e-05	hNbML1	-1.47044e-05	hNbML1	-1.42086e-05	hNbML1			-3.04341e-06	hDA0	1.45776	hDA0	-7.27292e-06	hDA0	-1.24267e-05	hDA0													2.37395e-06	hProgM	1.91738e-06	hProgM	2.19751e-06	hProgM	1.91738e-06	hProgM	1.91738e-06	hProgM
										-1.47831e-05	hNbML1	-1.54038e-05	hNbML1	-1.47831e-05	hNbML1	-1.45921e-05	hNbML1			-3.08938e-06	hDA0	1.44088	hDA0	-7.34094e-06	hDA0	-1.25522e-05	hDA0													2.32325e-06	hProgM	1.89628e-06	hProgM	2.1738e-06	hProgM	1.89628e-06	hProgM	1.89628e-06	hProgM
										-1.48321e-05	hNbML1	-1.54103e-05	hNbML1	-1.48321e-05	hNbML1	-1.47044e-05	hNbML1			-3.84487e-06	hDA0	1.42574	hDA0	-7.63661e-06	hDA0	-1.28251e-05	hDA0													2.29629e-06	hProgM	1.81718e-06	hProgM	2.16212e-06	hProgM	1.81718e-06	hProgM	1.81718e-06	hProgM
										-1.48584e-05	hNbML1	-1.54594e-05	hNbML1	-1.54038e-05	hNbML1	-1.47831e-05	hNbML1			-3.8988e-06	hDA0	1.42105	hDA0	-7.77369e-06	hDA0	-1.28568e-05	hDA0													2.27905e-06	hProgM	1.79658e-06	hProgM	2.15439e-06	hProgM	1.79658e-06	hProgM	1.79658e-06	hProgM
										-1.54038e-05	hNbML1	-1.55158e-05	hNbML1	-1.54103e-05	hNbML1	-1.48584e-05	hNbML1			-4.33931e-06	hDA0	1.38202	hDA0	-7.9488e-06	hDA0	-1.28989e-05	hDA0													2.24241e-06	hProgM	1.79516e-06	hProgM	2.14528e-06	hProgM	1.79516e-06	hProgM	1.79516e-06	hProgM
										-1.54103e-05	hNbML1	-1.55782e-05	hNbML1	-1.54594e-05	hNbML1	-1.54038e-05	hNbML1			-4.66487e-06	hDA0	1.37528	hDA0	-8.06203e-06	hDA0	-1.30668e-05	hDA0													2.20596e-06	hProgM	1.79004e-06	hProgM	2.14074e-06	hProgM	1.79004e-06	hProgM	1.79004e-06	hProgM
										-1.54594e-05	hNbML1	-1.62562e-05	hNbML1	-1.55158e-05	hNbML1	-1.54103e-05	hNbML1			-4.88006e-06	hDA0	1.36488	hDA0	-8.12385e-06	hDA0	-1.31849e-05	hDA0													2.19751e-06	hProgM	1.70237e-06	hProgM	2.13419e-06	hProgM	1.70237e-06	hProgM	1.70237e-06	hProgM
										-1.55158e-05	hNbML1	-1.64981e-05	hNbML1	-1.55782e-05	hNbML1	-1.54594e-05	hNbML1			-5.02381e-06	hDA0	1.35988	hDA0	-8.29918e-06	hDA0	-1.32446e-05	hDA0													2.1738e-06	hProgM	1.69802e-06	hProgM	2.13412e-06	hProgM	1.69802e-06	hProgM	1.69802e-06	hProgM
										-1.55782e-05	hNbML1	-1.76316e-05	hNbML1	-1.62562e-05	hNbML1	-1.55782e-05	hNbML1			-5.23287e-06	hDA0	1.35624	hDA0	-8.39244e-06	hDA0	-1.33092e-05	hDA0													2.16212e-06	hProgM	1.66445e-06	hProgM	2.12111e-06	hProgM	1.66445e-06	hProgM	1.66445e-06	hProgM
										-1.62562e-05	hNbML1	-1.78104e-05	hNbML1	-1.64981e-05	hNbML1	-1.64981e-05	hNbML1			-5.26614e-06	hDA0	1.34767	hDA0	-8.48816e-06	hDA0	-1.36212e-05	hDA0													2.15439e-06	hProgM	1.63207e-06	hProgM	2.1033e-06	hProgM	1.63207e-06	hProgM	1.63207e-06	hProgM
										-1.64981e-05	hNbML1	-1.80441e-05	hNbML1	-1.76316e-05	hNbML1	-1.66316e-05	hNbML1			-5.51417e-06	hDA0	1.34341	hDA0	-8.59578e-06	hDA0	-1.38825e-05	hDA0													2.14074e-06	hProgM	1.62381e-06	hProgM	2.07925e-06	hProgM	1.62381e-06	hProgM	1.62381e-06	hProgM
										-1.76316e-05	hNbML1	-1.89014e-05	hNbML1	-1.78104e-05	hNbML1	-1.76316e-05	hNbML1			-5.53397e-06	hDA0	1.33118	hDA0	-8.74308e-06	hDA0	-1.39939e-05	hDA0													2.13419e-06	hProgM	1.60214e-06	hProgM	2.07066e-06	hProgM	1.60214e-06	hProgM	1.60214e-06	hProgM
										-1.78104e-05	hNbML1	-1.901e-05	hNbML1	-1.89014e-05	hNbML1	-1.78104e-05	hNbML1			-5.69306e-06	hDA0	1.32814	hDA0	-8.84502e-06	hDA0	-1.40384e-05	hDA0													2.13412e-06	hProgM	1.57413e-06	hProgM	2.05999e-06	hProgM	1.57413e-06	hProgM	1.57413e-06	hProgM
										-1.80441e-05	hNbML1	-1.90841e-05	hNbML1	-1.901e-05	hNbML1	-1.80441e-05	hNbML1			-5.76935e-06	hDA0	1.32628	hDA0	-8.92168e-06	hDA0	-1.41193e-05	hDA0													2.12111e-06	hProgM	1.53695e-06	hProgM	2.04954e-06	hProgM	1.53695e-06	hProgM	1.53695e-06	hProgM
										-1.89014e-05	hNbML1	-1.92458e-05	hNbML1	-1.90841e-05	hNbML1	-1.89014e-05	hNbML1			-6.40607e-06	hDA0	1.28636	hDA0	-1.0773e-05	hDA0	-1.44901e-05	hDA0													2.1033e-06	hProgM	1.50722e-06	hProgM	1.99953e-06	hProgM	1.50722e-06	hProgM	1.50722e-06	hProgM
										-1.901e-05	hNbML1	-1.92813e-05	hNbML1	-1.92458e-05	hNbML1	-1.901e-05	hNbML1			-6.58476e-06	hDA0	1.28593	hDA0	-1.10558e-05	hDA0	-1.45332e-05	hDA0													2.07925e-06	hProgM	1.49629e-06	hProgM	1.91738e-06	hProgM	1.49629e-06	hProgM	1.49629e-06	hProgM
										-1.90841e-05	hNbML1	-1.94978e-05	hNbML1	-1.92813e-05	hNbML1	-1.90841e-05	hNbML1			-6.63218e-06	hDA0	1.2699	hDA0	-1.11388e-05	hDA0	-1.45353e-05	hDA0													2.07066e-06	hProgM	1.48093e-06	hProgM	1.89628e-06	hProgM	1.48093e-06	hProgM	1.48093e-06	hProgM
										-1.92458e-05	hNbML1	-2.01074e-05	hNbML1	-1.94978e-05	hNbML1	-1.92813e-05	hNbML1			-6.67721e-06	hDA0	1.25868	hDA0	-1.11646e-05	hDA0	-1.47339e-05	hDA0													2.05999e-06	hProgM	1.43827e-06	hProgM	1.81718e-06	hProgM	1.43827e-06	hProgM	1.43827e-06	hProgM
										-1.92813e-05	hNbML1	-2.22725e-05	hNbML1	-2.01074e-05	hNbML1	-2.01074e-05	hNbML1			-6.68833e-06	hDA0	1.25081	hDA0	-1.12927e-05	hDA0	-1.52667e-05	hDA0													2.04954e-06	hProgM	1.39511e-06	hProgM	1.79658e-06	hProgM	1.39511e-06	hProgM	1.39511e-06	hProgM
										-1.94978e-05	hNbML1	-2.2286e-05	hNbML1	-2.22725e-05	hNbML1	-2.22725e-05	hNbML1			-7.2438e-06	hDA0	1.24234	hDA0	-1.15404e-05	hDA0	-1.54103e-05	hDA0													1.99953e-06	hProgM	1.39278e-06	hProgM	1.79516e-06	hProgM	1.39278e-06	hProgM	1.39278e-06	hProgM
										-2.01074e-05	hNbML1	-2.27778e-05	hNbML1	-2.2286e-05	hNbML1	-2.2286e-05	hNbML1			-7.34094e-06	hDA0	1.21535	hDA0	-1.23573e-05	hDA0	-1.55154e-05	hDA0													1.91738e-06	hProgM	1.37256e-06	hProgM	1.79004e-06	hProgM	1.37256e-06	hProgM	1.37256e-06	hProgM
										-2.22725e-05	hNbML1	-2.45428e-05	hNbML1	-2.45428e-05	hNbML1	-2.27778e-05	hNbML1			-7.63661e-06	hDA0	1.20984	hDA0	-1.24267e-05	hDA0	-1.58687e-05	hDA0													1.89628e-06	hProgM	1.36767e-06	hProgM	1.70237e-06	hProgM	1.36767e-06	hProgM	1.36767e-06	hProgM
										-2.2286e-05	hNbML1	-2.59425e-05	hNbML1	-2.59425e-05	hNbML1	-2.59425e-05	hNbML1			-7.77369e-06	hDA0	1.18181	hDA0	-1.25522e-05	hDA0	-1.60169e-05	hDA0													1.81718e-06	hProgM	1.26223e-06	hProgM	1.69802e-06	hProgM	1.26223e-06	hProgM	1.26223e-06	hProgM
										-2.45428e-05	hNbML1	-2.62585e-05	hNbML1	-2.62585e-05	hNbML1	-2.62585e-05	hNbML1			-7.9488e-06	hDA0	1.13788	hDA0	-1.28568e-05	hDA0	-1.61457e-05	hDA0													1.79658e-06	hProgM	1.24702e-06	hProgM	1.66445e-06	hProgM	1.24702e-06	hProgM	1.24702e-06	hProgM
										-2.62585e-05	hNbML1	-2.69993e-05	hNbML1	-2.69993e-05	hNbML1	-2.69993e-05	hNbML1			-8.29918e-06	hDA0	1.13496	hDA0	-1.28989e-05	hDA0	-1.63458e-05	hDA0													1.79516e-06	hProgM	1.21259e-06	hProgM	1.63207e-06	hProgM	1.21259e-06	hProgM	1.21259e-06	hProgM
										-2.69993e-05	hNbML1	-3.37174e-05	hNbML1	-3.37174e-05	hNbML1	-3.37174e-05	hNbML1			-8.39244e-06	hDA0	1.09323	hDA0	-1.29602e-05	hDA0	-1.64165e-05	hDA0													1.70237e-06	hProgM	1.19396e-06	hProgM	1.62381e-06	hProgM	1.19396e-06	hProgM	1.19396e-06	hProgM
										1.36682	hNProg	0.689624	hNProg	3.47091e-05	hNProg	2.67991	hNProg			-8.48816e-06	hDA0	1.06256	hDA0	-1.36212e-05	hDA0	-1.68539e-05	hDA0													1.69802e-06	hProgM	1.15139e-06	hProgM	1.60214e-06	hProgM	1.15139e-06	hProgM	1.15139e-06	hProgM
										1.09648	hNProg	0.509319	hNProg	1.55476e-05	hNProg	2.67916	hNProg			-8.84502e-06	hDA0	1.03638	hDA0	-1.38825e-05	hDA0	-1.70176e-05	hDA0													1.66445e-06	hProgM	1.14628e-06	hProgM	1.57413e-06	hProgM	1.14628e-06	hProgM	1.14628e-06	hProgM
										0.817831	hNProg	3.47091e-05	hNProg	1.44774e-05	hNProg	2.57051	hNProg			-8.88084e-06	hDA0	1.01106	hDA0	-1.41193e-05	hDA0	-1.71557e-05	hDA0													1.63207e-06	hProgM	1.14109e-06	hProgM	1.53695e-06	hProgM	1.14109e-06	hProgM	1.14109e-06	hProgM
										0.706392	hNProg	1.55476e-05	hNProg	1.23604e-05	hNProg	1.81375	hNProg			-9.19533e-06	hDA0	1.00754	hDA0	-1.45353e-05	hDA0	-1.7381e-05	hDA0													1.62381e-06	hProgM	1.08073e-06	hProgM	1.50722e-06	hProgM	1.08073e-06	hProgM	1.08073e-06	hProgM
										0.689624	hNProg	1.44774e-05	hNProg	7.95956e-06	hNProg	1.037	hNProg			-9.83308e-06	hDA0	1.00748	hDA0	-1.55154e-05	hDA0	-1.74205e-05	hDA0													1.60214e-06	hProgM	1.05514e-06	hProgM	1.49629e-06	hProgM	1.05514e-06	hProgM	1.05514e-06	hProgM
										0.52465	hNProg	1.23604e-05	hNProg	6.63229e-06	hNProg	0.940141	hNProg			-1.11312e-05	hDA0	0.974995	hDA0	-1.55957e-05	hDA0	-1.76316e-05	hDA0													1.53695e-06	hProgM	1.01598e-06	hProgM	1.48093e-06	hProgM	1.01598e-06	hProgM	1.01598e-06	hProgM
										0.509319	hNProg	6.63229e-06	hNProg	5.71123e-06	hNProg	0.882418	hNProg			-1.15404e-05	hDA0	0.961155	hDA0	-1.58687e-05	hDA0	-1.77337e-05	hDA0													1.50722e-06	hProgM	9.6137e-07	hProgM	1.43827e-06	hProgM	9.6137e-07	hProgM	9.6137e-07	hProgM
										0.420047	hNProg	5.71123e-06	hNProg	3.65838e-06	hNProg	0.866996	hNProg			-1.23324e-05	hDA0	0.936765	hDA0	-1.60169e-05	hDA0	-1.78873e-05	hDA0													1.49629e-06	hProgM	9.36315e-07	hProgM	1.39511e-06	hProgM	9.36315e-07	hProgM	9.36315e-07	hProgM
										0.389083	hNProg	3.65838e-06	hNProg	2.88793e-06	hNProg	0.845152	hNProg			-1.23573e-05	hDA0	0.819793	hDA0	-1.63458e-05	hDA0	-1.80965e-05	hDA0													1.48093e-06	hProgM	9.33933e-07	hProgM	1.39278e-06	hProgM	9.33933e-07	hProgM	9.33933e-07	hProgM
										1.55476e-05	hNProg	2.88793e-06	hNProg	2.00506e-06	hNProg	0.842081	hNProg			-1.28251e-05	hDA0	0.719981	hDA0	-1.70176e-05	hDA0	-1.81912e-05	hDA0													1.43827e-06	hProgM	9.28614e-07	hProgM	1.37256e-06	hProgM	9.28614e-07	hProgM	9.28614e-07	hProgM
										1.44774e-05	hNProg	2.00506e-06	hNProg	1.81447e-06	hNProg	0.621469	hNProg			-1.30668e-05	hDA0	0.703796	hDA0	-1.74205e-05	hDA0	-1.86301e-05	hDA0													1.39511e-06	hProgM	9.10936e-07	hProgM	1.36767e-06	hProgM	9.10936e-07	hProgM	9.10936e-07	hProgM
										1.23604e-05	hNProg	1.81447e-06	hNProg	-2.31758e-06	hNProg	0.582979	hNProg			-1.31849e-05	hDA0	0.62757	hDA0	-1.77337e-05	hDA0	-1.86616e-05	hDA0													1.39278e-06	hProgM	8.85219e-07	hProgM	1.26223e-06	hProgM	8.85219e-07	hProgM	8.85219e-07	hProgM
										6.63229e-06	hNProg	-2.31758e-06	hNProg	-5.62824e-06	hNProg	0.401446	hNProg			-1.44901e-05	hDA0	0.625093	hDA0	-1.80965e-05	hDA0	-1.9035e-05	hDA0													1.36767e-06	hProgM	8.84402e-07	hProgM	1.24702e-06	hProgM	8.84402e-07	hProgM	8.84402e-07	hProgM
										3.65838e-06	hNProg	-5.62824e-06	hNProg	-6.114e-06	hNProg	3.47091e-05	hNProg			-1.45353e-05	hDA0	0.5834	hDA0	-1.81912e-05	hDA0	-2.03599e-05	hDA0													1.26223e-06	hProgM	8.73191e-07	hProgM	1.21259e-06	hProgM	8.73191e-07	hProgM	8.73191e-07	hProgM
										2.88793e-06	hNProg	-6.114e-06	hNProg	-6.78231e-06	hNProg	1.23604e-05	hNProg			-1.68539e-05	hDA0	8.69519e-06	hDA0	-1.9035e-05	hDA0	-2.0426e-05	hDA0													1.24702e-06	hProgM	8.59638e-07	hProgM	1.19396e-06	hProgM	8.59638e-07	hProgM	8.59638e-07	hProgM
										-2.31758e-06	hNProg	-6.78231e-06	hNProg	-7.05618e-06	hNProg	7.95956e-06	hNProg			-1.70176e-05	hDA0	-1.96537e-07	hDA0	-2.03599e-05	hDA0	-2.22572e-05	hDA0													1.21259e-06	hProgM	8.32352e-07	hProgM	1.15139e-06	hProgM	8.32352e-07	hProgM	8.32352e-07	hProgM
										-6.114e-06	hNProg	-7.05618e-06	hNProg	-7.46997e-06	hNProg	5.71123e-06	hNProg			-1.76316e-05	hDA0	-8.4456e-06	hDA0	-2.22572e-05	hDA0	-2.25313e-05	hDA0													1.19396e-06	hProgM	7.99211e-07	hProgM	1.14628e-06	hProgM	7.99211e-07	hProgM	7.99211e-07	hProgM
										-6.78231e-06	hNProg	-7.46997e-06	hNProg	-9.20669e-06	hNProg	2.88793e-06	hNProg			-1.77337e-05	hDA0	-9.31772e-06	hDA0	-2.25313e-05	hDA0	-2.41656e-05	hDA0													1.15139e-06	hProgM	7.88124e-07	hProgM	1.14109e-06	hProgM	7.88124e-07	hProgM	7.88124e-07	hProgM
										-7.05618e-06	hNProg	-9.20669e-06	hNProg	-1.19433e-05	hNProg	2.00506e-06	hNProg			-1.81912e-05	hDA0	-1.01e-05	hDA0	-2.41656e-05	hDA0	-2.55381e-05	hDA0													1.14628e-06	hProgM	7.60344e-07	hProgM	1.08073e-06	hProgM	7.60344e-07	hProgM	7.60344e-07	hProgM
										-7.46997e-06	hNProg	-1.19433e-05	hNProg	-1.22133e-05	hNProg	-2.31758e-06	hNProg			-1.85156e-05	hDA0	-1.71557e-05	hDA0	-2.56238e-05	hDA0	-2.56238e-05	hDA0													1.14109e-06	hProgM	6.93349e-07	hProgM	1.05514e-06	hProgM	6.93349e-07	hProgM	6.93349e-07	hProgM
										-9.20669e-06	hNProg	-1.22133e-05	hNProg	-1.23825e-05	hNProg	-5.62824e-06	hNProg			1.68601	hDA1	3.47159	hDA1	2.20022	hDA1	1.72338	hDA1													1.08073e-06	hProgM	6.75845e-07	hProgM	1.01598e-06	hProgM	6.75845e-07	hProgM	6.75845e-07	hProgM
										-1.19433e-05	hNProg	-1.23825e-05	hNProg	-1.37639e-05	hNProg	-6.78231e-06	hNProg			1.63581	hDA1	3.4603	hDA1	2.1157	hDA1	1.6051	hDA1													1.05514e-06	hProgM	6.38319e-07	hProgM	9.6137e-07	hProgM	6.38319e-07	hProgM	6.38319e-07	hProgM
										-1.22133e-05	hNProg	-1.37639e-05	hNProg	-1.48159e-05	hNProg	-7.05618e-06	hNProg			1.57576	hDA1	3.45762	hDA1	2.09304	hDA1	1.57176	hDA1													1.01598e-06	hProgM	6.32747e-07	hProgM	9.36315e-07	hProgM	6.32747e-07	hProgM	6.32747e-07	hProgM
										-1.23825e-05	hNProg	-1.48159e-05	hNProg	-1.81912e-05	hNProg	-7.46997e-06	hNProg			1.52946	hDA1	3.45485	hDA1	2.08401	hDA1	1.47527	hDA1													9.6137e-07	hProgM	5.49526e-07	hProgM	9.33933e-07	hProgM	5.49526e-07	hProgM	5.49526e-07	hProgM
										-1.95281e-05	hNProg	-1.95281e-05	hNProg	-1.95281e-05	hNProg	-1.19433e-05	hNProg			1.5186	hDA1	3.4426	hDA1	2.02445	hDA1	1.43695	hDA1													9.36315e-07	hProgM	5.46326e-07	hProgM	9.28614e-07	hProgM	5.46326e-07	hProgM	5.46326e-07	hProgM
										1.70969e-05	hOMTN	0.219066	hOMTN	0.913835	hOMTN	1.57849	hOMTN			1.51191	hDA1	3.4382	hDA1	1.95112	hDA1	1.42546	hDA1													9.33933e-07	hProgM	5.3508e-07	hProgM	9.10936e-07	hProgM	5.3508e-07	hProgM	5.3508e-07	hProgM
										9.92041e-06	hOMTN	1.70969e-05	hOMTN	0.685692	hOMTN	1.54029	hOMTN			1.49376	hDA1	3.42758	hDA1	1.94275	hDA1	1.40304	hDA1													9.28614e-07	hProgM	4.98835e-07	hProgM	8.85219e-07	hProgM	4.98835e-07	hProgM	4.98835e-07	hProgM
										9.35824e-06	hOMTN	9.92041e-06	hOMTN	0.572216	hOMTN	0.995073	hOMTN			1.46109	hDA1	3.34967	hDA1	1.92203	hDA1	1.35014	hDA1													9.10936e-07	hProgM	4.97793e-07	hProgM	8.84402e-07	hProgM	4.97793e-07	hProgM	4.97793e-07	hProgM
										8.9235e-06	hOMTN	9.35824e-06	hOMTN	1.70969e-05	hOMTN	0.859879	hOMTN			1.44998	hDA1	3.32145	hDA1	1.91182	hDA1	1.34796	hDA1													8.85219e-07	hProgM	4.91385e-07	hProgM	8.73191e-07	hProgM	4.91385e-07	hProgM	4.91385e-07	hProgM
										7.23613e-06	hOMTN	8.9235e-06	hOMTN	9.92041e-06	hOMTN	0.691101	hOMTN			1.42401	hDA1	3.31766	hDA1	1.87715	hDA1	1.1978	hDA1													8.84402e-07	hProgM	4.58036e-07	hProgM	8.59638e-07	hProgM	4.58036e-07	hProgM	4.58036e-07	hProgM
										6.0043e-06	hOMTN	7.23613e-06	hOMTN	9.35824e-06	hOMTN	0.685692	hOMTN			1.40616	hDA1	3.31749	hDA1	1.87116	hDA1	1.18827	hDA1													8.73191e-07	hProgM	4.47566e-07	hProgM	8.32352e-07	hProgM	4.47566e-07	hProgM	4.47566e-07	hProgM
										5.90764e-06	hOMTN	6.0043e-06	hOMTN	8.9235e-06	hOMTN	0.550867	hOMTN			1.39747	hDA1	3.30624	hDA1	1.87048	hDA1	1.15811	hDA1													8.59638e-07	hProgM	4.19724e-07	hProgM	7.99211e-07	hProgM	4.19724e-07	hProgM	4.19724e-07	hProgM
										5.88902e-06	hOMTN	5.90764e-06	hOMTN	7.23613e-06	hOMTN	0.37988	hOMTN			1.37375	hDA1	3.30258	hDA1	1.86311	hDA1	1.12841	hDA1													8.32352e-07	hProgM	4.11969e-07	hProgM	7.88124e-07	hProgM	4.11969e-07	hProgM	4.11969e-07	hProgM
										5.13815e-06	hOMTN	5.88902e-06	hOMTN	6.0043e-06	hOMTN	0.257619	hOMTN			1.36444	hDA1	3.29228	hDA1	1.85715	hDA1	1.08697	hDA1													7.99211e-07	hProgM	4.09864e-07	hProgM	7.60344e-07	hProgM	4.09864e-07	hProgM	4.09864e-07	hProgM
										3.71067e-06	hOMTN	5.13815e-06	hOMTN	5.90764e-06	hOMTN	0.232499	hOMTN			1.34122	hDA1	3.27466	hDA1	1.84453	hDA1	1.08	hDA1													7.88124e-07	hProgM	3.89909e-07	hProgM	6.93349e-07	hProgM	3.89909e-07	hProgM	3.89909e-07	hProgM
										3.11808e-06	hOMTN	3.71067e-06	hOMTN	5.88902e-06	hOMTN	0.210069	hOMTN			1.33416	hDA1	3.27367	hDA1	1.84031	hDA1	1.04589	hDA1													7.60344e-07	hProgM	3.74152e-07	hProgM	6.75845e-07	hProgM	3.74152e-07	hProgM	3.74152e-07	hProgM
										3.0098e-06	hOMTN	3.11808e-06	hOMTN	5.13815e-06	hOMTN	1.70969e-05	hOMTN			1.32061	hDA1	3.24516	hDA1	1.83743	hDA1	0.948382	hDA1													6.93349e-07	hProgM	3.66061e-07	hProgM	6.38319e-07	hProgM	3.66061e-07	hProgM	3.66061e-07	hProgM
										2.29763e-06	hOMTN	3.0098e-06	hOMTN	3.71067e-06	hOMTN	9.35824e-06	hOMTN			1.28493	hDA1	3.24451	hDA1	1.83342	hDA1	0.947855	hDA1													6.75845e-07	hProgM	3.45387e-07	hProgM	6.32747e-07	hProgM	3.45387e-07	hProgM	3.45387e-07	hProgM
										2.19548e-06	hOMTN	2.29763e-06	hOMTN	3.11808e-06	hOMTN	6.0043e-06	hOMTN			1.2723	hDA1	3.24307	hDA1	1.80183	hDA1	0.868547	hDA1													6.38319e-07	hProgM	3.02272e-07	hProgM	5.49526e-07	hProgM	3.02272e-07	hProgM	3.02272e-07	hProgM
										3.24008e-07	hOMTN	2.19548e-06	hOMTN	3.0098e-06	hOMTN	5.90764e-06	hOMTN			1.24053	hDA1	3.24026	hDA1	1.76772	hDA1	0.85913	hDA1													6.32747e-07	hProgM	3.00992e-07	hProgM	5.46326e-07	hProgM	3.00992e-07	hProgM	3.00992e-07	hProgM
										-1.04744e-06	hOMTN	3.24008e-07	hOMTN	2.29763e-06	hOMTN	5.13815e-06	hOMTN			1.23468	hDA1	3.23779	hDA1	1.7634	hDA1	0.829469	hDA1													5.49526e-07	hProgM	2.72184e-07	hProgM	5.3508e-07	hProgM	2.72184e-07	hProgM	2.72184e-07	hProgM
										-2.41816e-06	hOMTN	-1.04744e-06	hOMTN	2.19548e-06	hOMTN	3.71067e-06	hOMTN			1.23364	hDA1	3.2253	hDA1	1.75457	hDA1	0.826156	hDA1													5.46326e-07	hProgM	2.53359e-07	hProgM	4.98835e-07	hProgM	2.53359e-07	hProgM	2.53359e-07	hProgM
										-4.33931e-06	hOMTN	-2.41816e-06	hOMTN	3.24008e-07	hOMTN	3.11808e-06	hOMTN			1.21927	hDA1	3.22121	hDA1	1.74806	hDA1	0.807001	hDA1													5.3508e-07	hProgM	1.88161e-07	hProgM	4.97793e-07	hProgM	1.88161e-07	hProgM	1.88161e-07	hProgM
										-6.01383e-06	hOMTN	-4.33931e-06	hOMTN	-1.04744e-06	hOMTN	2.19548e-06	hOMTN			1.21542	hDA1	3.2075	hDA1	1.73039	hDA1	0.801122	hDA1													4.98835e-07	hProgM	1.55627e-07	hProgM	4.91385e-07	hProgM	1.55627e-07	hProgM	1.55627e-07	hProgM
										-6.08926e-06	hOMTN	-6.01383e-06	hOMTN	-4.33931e-06	hOMTN	3.24008e-07	hOMTN			1.21056	hDA1	3.20704	hDA1	1.72924	hDA1	0.778667	hDA1													4.97793e-07	hProgM	1.34963e-07	hProgM	4.58036e-07	hProgM	1.34963e-07	hProgM	1.34963e-07	hProgM
										-6.28655e-06	hOMTN	-6.08926e-06	hOMTN	-6.01383e-06	hOMTN	-1.04744e-06	hOMTN			1.20912	hDA1	3.20674	hDA1	1.71541	hDA1	0.777147	hDA1													4.91385e-07	hProgM	1.04077e-07	hProgM	4.47566e-07	hProgM	1.04077e-07	hProgM	1.04077e-07	hProgM
										-6.33859e-06	hOMTN	-6.28655e-06	hOMTN	-6.28655e-06	hOMTN	-6.01383e-06	hOMTN			1.20824	hDA1	3.20557	hDA1	1.70895	hDA1	0.751674	hDA1													4.58036e-07	hProgM	7.6706e-08	hProgM	4.19724e-07	hProgM	7.6706e-08	hProgM	7.6706e-08	hProgM
										-8.59578e-06	hOMTN	-6.33859e-06	hOMTN	-8.59578e-06	hOMTN	-6.08926e-06	hOMTN			1.20797	hDA1	3.17539	hDA1	1.7031	hDA1	0.705153	hDA1													4.47566e-07	hProgM	6.86304e-08	hProgM	4.11969e-07	hProgM	6.86304e-08	hProgM	6.86304e-08	hProgM
										-8.75737e-06	hOMTN	-8.75737e-06	hOMTN	-8.75737e-06	hOMTN	-6.28655e-06	hOMTN			1.20217	hDA1	3.16723	hDA1	1.69579	hDA1	0.691801	hDA1													4.19724e-07	hProgM	4.83794e-08	hProgM	4.09864e-07	hProgM	4.83794e-08	hProgM	4.83794e-08	hProgM
										-1.1985e-05	hOMTN	-1.1985e-05	hOMTN	-1.1985e-05	hOMTN	-1.1985e-05	hOMTN			1.1978	hDA1	3.16432	hDA1	1.6957	hDA1	0.691299	hDA1													4.11969e-07	hProgM	3.7972e-08	hProgM	3.89909e-07	hProgM	3.7972e-08	hProgM	3.7972e-08	hProgM
										2.22203	hProgFPM	2.11461	hProgFPM	0.391261	hProgFPM	2.44052	hProgFPM			1.1972	hDA1	3.15106	hDA1	1.68577	hDA1	0.641905	hDA1													4.09864e-07	hProgM	-2.45627e-08	hProgM	3.74152e-07	hProgM	-2.45627e-08	hProgM	-2.45627e-08	hProgM
										1.41651	hProgFPM	1.632	hProgFPM	0.348913	hProgFPM	2.21212	hProgFPM			1.18827	hDA1	3.15	hDA1	1.68318	hDA1	0.630269	hDA1													3.89909e-07	hProgM	-2.66898e-08	hProgM	3.66061e-07	hProgM	-2.66898e-08	hProgM	-2.66898e-08	hProgM
										1.3515	hProgFPM	1.07442	hProgFPM	0.311431	hProgFPM	1.45889	hProgFPM			1.18102	hDA1	3.14937	hDA1	1.67301	hDA1	0.620091	hDA1													3.74152e-07	hProgM	-2.85171e-08	hProgM	3.45387e-07	hProgM	-2.85171e-08	hProgM	-2.85171e-08	hProgM
										1.3302	hProgFPM	0.971748	hProgFPM	0.29121	hProgFPM	1.42087	hProgFPM			1.16842	hDA1	3.14489	hDA1	1.66374	hDA1	0.614008	hDA1													3.66061e-07	hProgM	-4.54114e-08	hProgM	3.02272e-07	hProgM	-4.54114e-08	hProgM	-4.54114e-08	hProgM
										1.03417	hProgFPM	0.867052	hProgFPM	2.62276e-05	hProgFPM	1.27201	hProgFPM			1.16561	hDA1	3.13701	hDA1	1.66358	hDA1	0.610545	hDA1													3.45387e-07	hProgM	-5.83504e-08	hProgM	3.00992e-07	hProgM	-5.83504e-08	hProgM	-5.83504e-08	hProgM
										1.01015	hProgFPM	0.740624	hProgFPM	2.40893e-05	hProgFPM	1.17311	hProgFPM			1.16106	hDA1	3.13016	hDA1	1.6332	hDA1	0.602521	hDA1													3.02272e-07	hProgM	-6.15394e-08	hProgM	2.72184e-07	hProgM	-6.15394e-08	hProgM	-6.15394e-08	hProgM
										0.78308	hProgFPM	0.68517	hProgFPM	2.25071e-05	hProgFPM	1.09736	hProgFPM			1.15481	hDA1	3.12847	hDA1	1.62946	hDA1	0.602102	hDA1													3.00992e-07	hProgM	-8.44442e-08	hProgM	2.53359e-07	hProgM	-8.44442e-08	hProgM	-8.44442e-08	hProgM
										0.751532	hProgFPM	0.482768	hProgFPM	2.2419e-05	hProgFPM	1.02153	hProgFPM			1.14582	hDA1	3.12846	hDA1	1.6051	hDA1	0.60185	hDA1													2.72184e-07	hProgM	-9.05648e-08	hProgM	1.88161e-07	hProgM	-9.05648e-08	hProgM	-9.05648e-08	hProgM
										0.568511	hProgFPM	0.32637	hProgFPM	2.23874e-05	hProgFPM	1.01015	hProgFPM			1.11879	hDA1	3.11968	hDA1	1.60122	hDA1	0.584952	hDA1													2.53359e-07	hProgM	-1.08663e-07	hProgM	1.55627e-07	hProgM	-1.08663e-07	hProgM	-1.08663e-07	hProgM
										0.548557	hProgFPM	0.311431	hProgFPM	2.22854e-05	hProgFPM	0.987352	hProgFPM			1.08199	hDA1	3.11915	hDA1	1.57995	hDA1	0.582533	hDA1													1.88161e-07	hProgM	-1.31007e-07	hProgM	1.34963e-07	hProgM	-1.31007e-07	hProgM	-1.31007e-07	hProgM
										0.522168	hProgFPM	0.310762	hProgFPM	2.01989e-05	hProgFPM	0.954419	hProgFPM			1.0801	hDA1	3.11805	hDA1	1.57875	hDA1	0.579488	hDA1													1.55627e-07	hProgM	-1.78951e-07	hProgM	1.04077e-07	hProgM	-1.78951e-07	hProgM	-1.78951e-07	hProgM
										0.452924	hProgFPM	0.296591	hProgFPM	1.93091e-05	hProgFPM	0.928723	hProgFPM			1.07992	hDA1	3.10722	hDA1	1.56879	hDA1	0.572999	hDA1													1.34963e-07	hProgM	-1.80869e-07	hProgM	7.6706e-08	hProgM	-1.80869e-07	hProgM	-1.80869e-07	hProgM
										0.324928	hProgFPM	0.233345	hProgFPM	1.86638e-05	hProgFPM	0.707168	hProgFPM			1.07335	hDA1	3.10614	hDA1	1.54647	hDA1	0.57113	hDA1													7.6706e-08	hProgM	-1.91679e-07	hProgM	6.86304e-08	hProgM	-1.91679e-07	hProgM	-1.91679e-07	hProgM
										0.233345	hProgFPM	0.202478	hProgFPM	1.77401e-05	hProgFPM	0.67009	hProgFPM			1.06891	hDA1	3.10074	hDA1	1.53513	hDA1	0.561356	hDA1													6.86304e-08	hProgM	-1.96537e-07	hProgM	4.83794e-08	hProgM	-1.96537e-07	hProgM	-1.96537e-07	hProgM
										0.231056	hProgFPM	0.147568	hProgFPM	1.62081e-05	hProgFPM	0.649501	hProgFPM			1.0676	hDA1	3.10044	hDA1	1.52946	hDA1	0.553288	hDA1													4.83794e-08	hProgM	-1.98578e-07	hProgM	3.7972e-08	hProgM	-1.98578e-07	hProgM	-1.98578e-07	hProgM
										0.229221	hProgFPM	2.62276e-05	hProgFPM	1.56407e-05	hProgFPM	0.573947	hProgFPM			1.06584	hDA1	3.08684	hDA1	1.51275	hDA1	0.552672	hDA1													-2.45627e-08	hProgM	-2.24147e-07	hProgM	-2.45627e-08	hProgM	-2.24147e-07	hProgM	-2.24147e-07	hProgM
										0.19861	hProgFPM	2.40893e-05	hProgFPM	1.48307e-05	hProgFPM	0.568722	hProgFPM			1.04982	hDA1	3.08044	hDA1	1.51191	hDA1	0.543496	hDA1													-2.66898e-08	hProgM	-2.79661e-07	hProgM	-2.66898e-08	hProgM	-2.79661e-07	hProgM	-2.79661e-07	hProgM
										2.62276e-05	hProgFPM	2.25071e-05	hProgFPM	1.46502e-05	hProgFPM	0.533619	hProgFPM			1.04686	hDA1	3.0751	hDA1	1.51086	hDA1	0.542716	hDA1													-2.85171e-08	hProgM	-3.47059e-07	hProgM	-2.85171e-08	hProgM	-3.47059e-07	hProgM	-3.47059e-07	hProgM
										2.40893e-05	hProgFPM	2.2419e-05	hProgFPM	1.4456e-05	hProgFPM	0.525826	hProgFPM			1.02875	hDA1	3.07146	hDA1	1.50684	hDA1	0.539417	hDA1													-4.54114e-08	hProgM	-3.60425e-07	hProgM	-4.54114e-08	hProgM	-3.60425e-07	hProgM	-3.60425e-07	hProgM
										2.25071e-05	hProgFPM	2.23874e-05	hProgFPM	1.4239e-05	hProgFPM	0.490617	hProgFPM			1.01973	hDA1	3.06435	hDA1	1.50052	hDA1	0.537581	hDA1													-5.83504e-08	hProgM	-4.06985e-07	hProgM	-5.83504e-08	hProgM	-4.06985e-07	hProgM	-4.06985e-07	hProgM
										2.2419e-05	hProgFPM	2.22854e-05	hProgFPM	1.41568e-05	hProgFPM	0.475897	hProgFPM			1.0187	hDA1	3.0578	hDA1	1.49256	hDA1	0.534113	hDA1													-6.15394e-08	hProgM	-4.19715e-07	hProgM	-6.15394e-08	hProgM	-4.19715e-07	hProgM	-4.19715e-07	hProgM
										2.23874e-05	hProgFPM	2.01989e-05	hProgFPM	1.40914e-05	hProgFPM	0.436131	hProgFPM			0.984815	hDA1	3.03544	hDA1	1.48937	hDA1	0.528257	hDA1													-8.44442e-08	hProgM	-4.35073e-07	hProgM	-8.44442e-08	hProgM	-4.35073e-07	hProgM	-4.35073e-07	hProgM
										2.22854e-05	hProgFPM	1.93091e-05	hProgFPM	1.38237e-05	hProgFPM	0.41601	hProgFPM			0.976807	hDA1	3.0304	hDA1	1.47633	hDA1	0.519584	hDA1													-9.05648e-08	hProgM	-5.24264e-07	hProgM	-1.08663e-07	hProgM	-5.24264e-07	hProgM	-5.24264e-07	hProgM
										2.01989e-05	hProgFPM	1.86638e-05	hProgFPM	1.37608e-05	hProgFPM	0.389479	hProgFPM			0.975282	hDA1	3.02408	hDA1	1.46021	hDA1	0.509018	hDA1													-1.08663e-07	hProgM	-5.39967e-07	hProgM	-1.31007e-07	hProgM	-5.39967e-07	hProgM	-5.39967e-07	hProgM
										1.93091e-05	hProgFPM	1.77401e-05	hProgFPM	1.36292e-05	hProgFPM	0.381085	hProgFPM			0.97256	hDA1	3.01947	hDA1	1.45969	hDA1	0.502784	hDA1													-1.31007e-07	hProgM	-5.69889e-07	hProgM	-1.78951e-07	hProgM	-5.69889e-07	hProgM	-5.69889e-07	hProgM
										1.86638e-05	hProgFPM	1.62081e-05	hProgFPM	1.32011e-05	hProgFPM	0.366102	hProgFPM			0.966478	hDA1	3.01524	hDA1	1.45907	hDA1	0.497979	hDA1													-1.78951e-07	hProgM	-5.8159e-07	hProgM	-1.80869e-07	hProgM	-5.8159e-07	hProgM	-5.8159e-07	hProgM
										1.77401e-05	hProgFPM	1.56407e-05	hProgFPM	1.30912e-05	hProgFPM	0.358148	hProgFPM			0.962851	hDA1	3.01397	hDA1	1.45755	hDA1	0.496501	hDA1													-1.80869e-07	hProgM	-5.83922e-07	hProgM	-1.96537e-07	hProgM	-5.83922e-07	hProgM	-5.83922e-07	hProgM
										1.56407e-05	hProgFPM	1.46502e-05	hProgFPM	1.26436e-05	hProgFPM	0.349063	hProgFPM			0.957587	hDA1	3.00843	hDA1	1.45301	hDA1	0.486181	hDA1													-1.96537e-07	hProgM	-5.99467e-07	hProgM	-1.98578e-07	hProgM	-5.99467e-07	hProgM	-5.99467e-07	hProgM
										1.48307e-05	hProgFPM	1.4239e-05	hProgFPM	1.17069e-05	hProgFPM	0.348987	hProgFPM			0.934976	hDA1	3.00087	hDA1	1.45289	hDA1	0.485162	hDA1													-1.98578e-07	hProgM	-6.15149e-07	hProgM	-2.24147e-07	hProgM	-6.15149e-07	hProgM	-6.15149e-07	hProgM
										1.4456e-05	hProgFPM	1.40914e-05	hProgFPM	1.14547e-05	hProgFPM	0.317981	hProgFPM			0.918731	hDA1	2.99998	hDA1	1.44714	hDA1	0.475183	hDA1													-2.24147e-07	hProgM	-6.85731e-07	hProgM	-2.79661e-07	hProgM	-6.85731e-07	hProgM	-6.85731e-07	hProgM
										1.4239e-05	hProgFPM	1.38237e-05	hProgFPM	1.12687e-05	hProgFPM	0.317292	hProgFPM			0.916441	hDA1	2.98784	hDA1	1.44226	hDA1	0.470383	hDA1													-2.79661e-07	hProgM	-6.86986e-07	hProgM	-3.47059e-07	hProgM	-6.86986e-07	hProgM	-6.86986e-07	hProgM
										1.41568e-05	hProgFPM	1.37608e-05	hProgFPM	1.1196e-05	hProgFPM	0.304786	hProgFPM			0.902408	hDA1	2.98339	hDA1	1.4198	hDA1	0.469407	hDA1													-3.47059e-07	hProgM	-7.17229e-07	hProgM	-3.60425e-07	hProgM	-7.17229e-07	hProgM	-7.17229e-07	hProgM
										1.40914e-05	hProgFPM	1.36292e-05	hProgFPM	1.06035e-05	hProgFPM	0.244873	hProgFPM			0.893651	hDA1	2.97982	hDA1	1.41556	hDA1	0.462744	hDA1													-3.60425e-07	hProgM	-7.17388e-07	hProgM	-4.06985e-07	hProgM	-7.17388e-07	hProgM	-7.17388e-07	hProgM
										1.38237e-05	hProgFPM	1.32011e-05	hProgFPM	1.0351e-05	hProgFPM	0.219387	hProgFPM			0.891439	hDA1	2.97757	hDA1	1.40638	hDA1	0.458586	hDA1													-4.06985e-07	hProgM	-7.20615e-07	hProgM	-4.19715e-07	hProgM	-7.20615e-07	hProgM	-7.20615e-07	hProgM
										1.37608e-05	hProgFPM	1.30912e-05	hProgFPM	1.02289e-05	hProgFPM	0.210769	hProgFPM			0.890599	hDA1	2.97744	hDA1	1.40304	hDA1	0.45637	hDA1													-4.19715e-07	hProgM	-7.33766e-07	hProgM	-4.35073e-07	hProgM	-7.33766e-07	hProgM	-7.33766e-07	hProgM
										1.36292e-05	hProgFPM	1.26436e-05	hProgFPM	9.96119e-06	hProgFPM	0.199564	hProgFPM			0.887574	hDA1	2.97502	hDA1	1.39788	hDA1	0.439527	hDA1													-4.35073e-07	hProgM	-7.36612e-07	hProgM	-5.24264e-07	hProgM	-7.36612e-07	hProgM	-7.36612e-07	hProgM
										1.32011e-05	hProgFPM	1.17069e-05	hProgFPM	9.39026e-06	hProgFPM	0.19861	hProgFPM			0.885301	hDA1	2.97434	hDA1	1.39663	hDA1	0.424846	hDA1													-5.24264e-07	hProgM	-7.97143e-07	hProgM	-5.39967e-07	hProgM	-7.97143e-07	hProgM	-7.97143e-07	hProgM
										1.30912e-05	hProgFPM	1.14547e-05	hProgFPM	9.33346e-06	hProgFPM	0.147568	hProgFPM			0.880588	hDA1	2.97408	hDA1	1.38799	hDA1	0.416716	hDA1													-5.39967e-07	hProgM	-8.06699e-07	hProgM	-5.69889e-07	hProgM	-8.06699e-07	hProgM	-8.06699e-07	hProgM
										1.26436e-05	hProgFPM	1.12687e-05	hProgFPM	8.7043e-06	hProgFPM	2.62276e-05	hProgFPM			0.874556	hDA1	2.97274	hDA1	1.38456	hDA1	0.402671	hDA1													-5.69889e-07	hProgM	-8.41081e-07	hProgM	-5.8159e-07	hProgM	-8.41081e-07	hProgM	-8.41081e-07	hProgM
										1.17069e-05	hProgFPM	1.1196e-05	hProgFPM	8.55761e-06	hProgFPM	2.40893e-05	hProgFPM			0.874549	hDA1	2.96916	hDA1	1.38001	hDA1	0.38578	hDA1													-5.8159e-07	hProgM	-9.01864e-07	hProgM	-5.83922e-07	hProgM	-9.01864e-07	hProgM	-9.01864e-07	hProgM
										1.14547e-05	hProgFPM	1.0351e-05	hProgFPM	8.45528e-06	hProgFPM	2.25071e-05	hProgFPM			0.853944	hDA1	2.9629	hDA1	1.37934	hDA1	0.367255	hDA1													-5.83922e-07	hProgM	-9.0865e-07	hProgM	-5.99467e-07	hProgM	-9.0865e-07	hProgM	-9.0865e-07	hProgM
										1.12687e-05	hProgFPM	1.02289e-05	hProgFPM	8.36802e-06	hProgFPM	2.22854e-05	hProgFPM			0.829469	hDA1	2.96036	hDA1	1.37433	hDA1	0.35357	hDA1													-5.99467e-07	hProgM	-9.12564e-07	hProgM	-6.15149e-07	hProgM	-9.12564e-07	hProgM	-9.12564e-07	hProgM
										1.1196e-05	hProgFPM	9.96119e-06	hProgFPM	7.57832e-06	hProgFPM	2.01989e-05	hProgFPM			0.827957	hDA1	2.95099	hDA1	1.37281	hDA1	2.63898e-05	hDA1													-6.15149e-07	hProgM	-9.4659e-07	hProgM	-6.85731e-07	hProgM	-9.4659e-07	hProgM	-9.4659e-07	hProgM
										1.06035e-05	hProgFPM	9.39026e-06	hProgFPM	7.47287e-06	hProgFPM	1.93091e-05	hProgFPM			0.823929	hDA1	2.9429	hDA1	1.36044	hDA1	2.20798e-05	hDA1													-6.85731e-07	hProgM	-9.48498e-07	hProgM	-6.86986e-07	hProgM	-9.48498e-07	hProgM	-9.48498e-07	hProgM
										1.0351e-05	hProgFPM	9.33346e-06	hProgFPM	7.44221e-06	hProgFPM	1.77401e-05	hProgFPM			0.823773	hDA1	2.93938	hDA1	1.35791	hDA1	2.07435e-05	hDA1													-6.86986e-07	hProgM	-9.96068e-07	hProgM	-7.17229e-07	hProgM	-9.96068e-07	hProgM	-9.96068e-07	hProgM
										1.02289e-05	hProgFPM	8.55761e-06	hProgFPM	7.42876e-06	hProgFPM	1.56407e-05	hProgFPM			0.820534	hDA1	2.93379	hDA1	1.35359	hDA1	2.07396e-05	hDA1													-7.17229e-07	hProgM	-1.02761e-06	hProgM	-7.17388e-07	hProgM	-1.02761e-06	hProgM	-1.02761e-06	hProgM
										9.96119e-06	hProgFPM	8.45528e-06	hProgFPM	7.2107e-06	hProgFPM	1.48307e-05	hProgFPM			0.796724	hDA1	2.93366	hDA1	1.34116	hDA1	1.86143e-05	hDA1													-7.17388e-07	hProgM	-1.04161e-06	hProgM	-7.20615e-07	hProgM	-1.04161e-06	hProgM	-1.04161e-06	hProgM
										9.39026e-06	hProgFPM	8.36802e-06	hProgFPM	7.17671e-06	hProgFPM	1.4239e-05	hProgFPM			0.789164	hDA1	2.92316	hDA1	1.33416	hDA1	1.80567e-05	hDA1													-7.33766e-07	hProgM	-1.05828e-06	hProgM	-7.33766e-07	hProgM	-1.05828e-06	hProgM	-1.05828e-06	hProgM
										9.33346e-06	hProgFPM	7.57832e-06	hProgFPM	7.1566e-06	hProgFPM	1.41568e-05	hProgFPM			0.778667	hDA1	2.91608	hDA1	1.32163	hDA1	1.76415e-05	hDA1													-7.36612e-07	hProgM	-1.06125e-06	hProgM	-7.36612e-07	hProgM	-1.06125e-06	hProgM	-1.1259e-06	hProgM
										8.7043e-06	hProgFPM	7.47287e-06	hProgFPM	6.64555e-06	hProgFPM	1.40914e-05	hProgFPM			0.772992	hDA1	2.91305	hDA1	1.31073	hDA1	1.70969e-05	hDA1													-7.97143e-07	hProgM	-1.1259e-06	hProgM	-7.97143e-07	hProgM	-1.1259e-06	hProgM	-1.13568e-06	hProgM
										8.55761e-06	hProgFPM	7.44221e-06	hProgFPM	6.5093e-06	hProgFPM	1.38237e-05	hProgFPM			0.768565	hDA1	2.90846	hDA1	1.30841	hDA1	1.66189e-05	hDA1													-8.06699e-07	hProgM	-1.12961e-06	hProgM	-8.06699e-07	hProgM	-1.12961e-06	hProgM	-1.15006e-06	hProgM
										8.45528e-06	hProgFPM	7.42876e-06	hProgFPM	6.34175e-06	hProgFPM	1.36292e-05	hProgFPM			0.750749	hDA1	2.9067	hDA1	1.29176	hDA1	1.59915e-05	hDA1													-8.41081e-07	hProgM	-1.13568e-06	hProgM	-8.41081e-07	hProgM	-1.13568e-06	hProgM	-1.1732e-06	hProgM
										8.36802e-06	hProgFPM	7.2107e-06	hProgFPM	5.94853e-06	hProgFPM	1.32011e-05	hProgFPM			0.733358	hDA1	2.90491	hDA1	1.28938	hDA1	1.5611e-05	hDA1													-9.01864e-07	hProgM	-1.15006e-06	hProgM	-9.01864e-07	hProgM	-1.15006e-06	hProgM	-1.19145e-06	hProgM
										7.57832e-06	hProgFPM	7.17671e-06	hProgFPM	5.72136e-06	hProgFPM	1.26436e-05	hProgFPM			0.71275	hDA1	2.90396	hDA1	1.28493	hDA1	1.55476e-05	hDA1													-9.12564e-07	hProgM	-1.1732e-06	hProgM	-9.0865e-07	hProgM	-1.1732e-06	hProgM	-1.204e-06	hProgM
										7.47287e-06	hProgFPM	7.1566e-06	hProgFPM	5.19765e-06	hProgFPM	1.17069e-05	hProgFPM			0.70998	hDA1	2.89598	hDA1	1.25969	hDA1	1.44495e-05	hDA1													-9.4659e-07	hProgM	-1.19145e-06	hProgM	-9.12564e-07	hProgM	-1.19145e-06	hProgM	-1.2235e-06	hProgM
										7.44221e-06	hProgFPM	6.64555e-06	hProgFPM	4.96596e-06	hProgFPM	1.14547e-05	hProgFPM			0.705153	hDA1	2.89218	hDA1	1.24642	hDA1	1.44187e-05	hDA1													-9.48498e-07	hProgM	-1.204e-06	hProgM	-9.4659e-07	hProgM	-1.204e-06	hProgM	-1.23755e-06	hProgM
										7.42876e-06	hProgFPM	6.5093e-06	hProgFPM	4.32818e-06	hProgFPM	1.12687e-05	hProgFPM			0.691299	hDA1	2.89141	hDA1	1.23817	hDA1	1.41451e-05	hDA1													-9.96068e-07	hProgM	-1.2235e-06	hProgM	-9.48498e-07	hProgM	-1.2235e-06	hProgM	-1.24076e-06	hProgM
										7.2107e-06	hProgFPM	6.34175e-06	hProgFPM	4.21644e-06	hProgFPM	1.1196e-05	hProgFPM			0.689222	hDA1	2.89114	hDA1	1.23758	hDA1	1.39212e-05	hDA1													-1.02761e-06	hProgM	-1.23755e-06	hProgM	-9.96068e-07	hProgM	-1.23755e-06	hProgM	-1.24233e-06	hProgM
										6.64555e-06	hProgFPM	6.33469e-06	hProgFPM	3.81149e-06	hProgFPM	1.06035e-05	hProgFPM			0.68896	hDA1	2.88307	hDA1	1.23684	hDA1	1.38158e-05	hDA1													-1.04161e-06	hProgM	-1.24076e-06	hProgM	-1.02761e-06	hProgM	-1.24076e-06	hProgM	-1.26212e-06	hProgM
										6.5093e-06	hProgFPM	5.94853e-06	hProgFPM	3.52951e-06	hProgFPM	9.96119e-06	hProgFPM			0.686765	hDA1	2.88118	hDA1	1.23668	hDA1	1.33853e-05	hDA1													-1.05828e-06	hProgM	-1.24233e-06	hProgM	-1.04161e-06	hProgM	-1.24233e-06	hProgM	-1.33621e-06	hProgM
										6.34175e-06	hProgFPM	5.19765e-06	hProgFPM	3.488e-06	hProgFPM	9.39026e-06	hProgFPM			0.667755	hDA1	2.88094	hDA1	1.23429	hDA1	1.32011e-05	hDA1													-1.06125e-06	hProgM	-1.26212e-06	hProgM	-1.05828e-06	hProgM	-1.26212e-06	hProgM	-1.35801e-06	hProgM
										6.33469e-06	hProgFPM	4.96596e-06	hProgFPM	3.11233e-06	hProgFPM	9.33346e-06	hProgFPM			0.661245	hDA1	2.8776	hDA1	1.22879	hDA1	1.30954e-05	hDA1													-1.1259e-06	hProgM	-1.33621e-06	hProgM	-1.06125e-06	hProgM	-1.33621e-06	hProgM	-1.35907e-06	hProgM
										5.94853e-06	hProgFPM	4.32818e-06	hProgFPM	2.863e-06	hProgFPM	8.7043e-06	hProgFPM			0.64569	hDA1	2.87577	hDA1	1.22366	hDA1	1.30912e-05	hDA1													-1.12961e-06	hProgM	-1.35801e-06	hProgM	-1.1259e-06	hProgM	-1.35801e-06	hProgM	-1.36541e-06	hProgM
										5.72136e-06	hProgFPM	3.81149e-06	hProgFPM	2.63552e-06	hProgFPM	8.55761e-06	hProgFPM			0.643418	hDA1	2.87387	hDA1	1.22282	hDA1	1.29947e-05	hDA1													-1.13568e-06	hProgM	-1.36541e-06	hProgM	-1.12961e-06	hProgM	-1.35907e-06	hProgM	-1.38327e-06	hProgM
										5.19765e-06	hProgFPM	3.52951e-06	hProgFPM	2.61468e-06	hProgFPM	8.45528e-06	hProgFPM			0.638142	hDA1	2.8735	hDA1	1.22013	hDA1	1.25862e-05	hDA1													-1.15006e-06	hProgM	-1.38327e-06	hProgM	-1.13568e-06	hProgM	-1.36541e-06	hProgM	-1.44296e-06	hProgM
										4.96596e-06	hProgFPM	3.488e-06	hProgFPM	2.59314e-06	hProgFPM	8.36802e-06	hProgFPM			0.623555	hDA1	2.87267	hDA1	1.22	hDA1	1.13991e-05	hDA1													-1.1732e-06	hProgM	-1.44296e-06	hProgM	-1.15006e-06	hProgM	-1.38327e-06	hProgM	-1.46473e-06	hProgM
										4.32818e-06	hProgFPM	3.11233e-06	hProgFPM	2.23521e-06	hProgFPM	7.57832e-06	hProgFPM			0.611642	hDA1	2.87247	hDA1	1.21499	hDA1	1.05586e-05	hDA1													-1.19145e-06	hProgM	-1.46473e-06	hProgM	-1.1732e-06	hProgM	-1.44296e-06	hProgM	-1.49063e-06	hProgM
										4.21644e-06	hProgFPM	2.863e-06	hProgFPM	2.12111e-06	hProgFPM	7.44221e-06	hProgFPM			0.610545	hDA1	2.87026	hDA1	1.21133	hDA1	1.00254e-05	hDA1													-1.204e-06	hProgM	-1.49063e-06	hProgM	-1.19145e-06	hProgM	-1.49063e-06	hProgM	-1.5679e-06	hProgM
										3.81149e-06	hProgFPM	2.63552e-06	hProgFPM	1.92066e-06	hProgFPM	7.42876e-06	hProgFPM			0.610327	hDA1	2.86743	hDA1	1.20824	hDA1	9.92041e-06	hDA1													-1.2235e-06	hProgM	-1.5679e-06	hProgM	-1.204e-06	hProgM	-1.5679e-06	hProgM	-1.56872e-06	hProgM
										3.52951e-06	hProgFPM	2.61468e-06	hProgFPM	1.70419e-06	hProgFPM	7.17671e-06	hProgFPM			0.607183	hDA1	2.86548	hDA1	1.20797	hDA1	9.61488e-06	hDA1													-1.23755e-06	hProgM	-1.56872e-06	hProgM	-1.2235e-06	hProgM	-1.56872e-06	hProgM	-1.5734e-06	hProgM
										3.488e-06	hProgFPM	2.59314e-06	hProgFPM	1.3885e-06	hProgFPM	7.1566e-06	hProgFPM			0.605314	hDA1	2.86467	hDA1	1.20372	hDA1	9.57874e-06	hDA1													-1.24076e-06	hProgM	-1.5734e-06	hProgM	-1.23755e-06	hProgM	-1.5734e-06	hProgM	-1.60759e-06	hProgM
										3.11233e-06	hProgFPM	2.23521e-06	hProgFPM	1.16559e-06	hProgFPM	6.5093e-06	hProgFPM			0.595929	hDA1	2.85876	hDA1	1.20199	hDA1	9.01924e-06	hDA1													-1.24233e-06	hProgM	-1.60759e-06	hProgM	-1.24076e-06	hProgM	-1.60759e-06	hProgM	-1.64359e-06	hProgM
										2.63552e-06	hProgFPM	2.12111e-06	hProgFPM	9.6137e-07	hProgFPM	6.34175e-06	hProgFPM			0.588606	hDA1	2.85807	hDA1	1.19974	hDA1	8.35079e-06	hDA1													-1.33621e-06	hProgM	-1.64359e-06	hProgM	-1.24233e-06	hProgM	-1.64359e-06	hProgM	-1.64571e-06	hProgM
										2.61468e-06	hProgFPM	1.92066e-06	hProgFPM	8.08882e-07	hProgFPM	6.33469e-06	hProgFPM			0.582643	hDA1	2.84442	hDA1	1.19701	hDA1	8.16026e-06	hDA1													-1.35801e-06	hProgM	-1.64571e-06	hProgM	-1.26212e-06	hProgM	-1.64571e-06	hProgM	-1.65732e-06	hProgM
										2.59314e-06	hProgFPM	1.70419e-06	hProgFPM	4.09864e-07	hProgFPM	5.94853e-06	hProgFPM			0.582265	hDA1	2.84364	hDA1	1.19689	hDA1	8.0877e-06	hDA1													-1.35907e-06	hProgM	-1.65732e-06	hProgM	-1.33621e-06	hProgM	-1.65732e-06	hProgM	-1.66261e-06	hProgM
										2.23521e-06	hProgFPM	1.54763e-06	hProgFPM	3.02272e-07	hProgFPM	5.72136e-06	hProgFPM			0.579974	hDA1	2.84117	hDA1	1.19341	hDA1	7.97218e-06	hDA1													-1.36541e-06	hProgM	-1.66261e-06	hProgM	-1.35801e-06	hProgM	-1.66261e-06	hProgM	-1.66432e-06	hProgM
										2.12111e-06	hProgFPM	1.3885e-06	hProgFPM	2.60755e-07	hProgFPM	5.19765e-06	hProgFPM			0.563733	hDA1	2.8332	hDA1	1.18106	hDA1	7.63097e-06	hDA1													-1.44296e-06	hProgM	-1.66432e-06	hProgM	-1.35907e-06	hProgM	-1.66432e-06	hProgM	-1.73888e-06	hProgM
										1.92066e-06	hProgFPM	1.16559e-06	hProgFPM	2.53359e-07	hProgFPM	4.96596e-06	hProgFPM			0.558623	hDA1	2.83202	hDA1	1.18102	hDA1	7.35072e-06	hDA1													-1.46473e-06	hProgM	-1.73888e-06	hProgM	-1.36541e-06	hProgM	-1.73888e-06	hProgM	-1.78326e-06	hProgM
										1.54763e-06	hProgFPM	8.08882e-07	hProgFPM	-1.65936e-08	hProgFPM	4.32818e-06	hProgFPM			0.558178	hDA1	2.82833	hDA1	1.17703	hDA1	6.49684e-06	hDA1													-1.49063e-06	hProgM	-1.78326e-06	hProgM	-1.38327e-06	hProgM	-1.78326e-06	hProgM	-1.82368e-06	hProgM
										1.3885e-06	hProgFPM	4.09864e-07	hProgFPM	-1.82261e-08	hProgFPM	4.21644e-06	hProgFPM			0.558047	hDA1	2.82742	hDA1	1.17612	hDA1	5.99811e-06	hDA1													-1.5679e-06	hProgM	-1.82368e-06	hProgM	-1.44296e-06	hProgM	-1.82368e-06	hProgM	-1.8844e-06	hProgM
										1.16559e-06	hProgFPM	3.02272e-07	hProgFPM	-6.61953e-07	hProgFPM	3.81149e-06	hProgFPM			0.552794	hDA1	2.8173	hDA1	1.17323	hDA1	5.93948e-06	hDA1													-1.56872e-06	hProgM	-1.8844e-06	hProgM	-1.49063e-06	hProgM	-1.8844e-06	hProgM	-1.9033e-06	hProgM
										9.6137e-07	hProgFPM	2.60755e-07	hProgFPM	-8.42925e-07	hProgFPM	3.488e-06	hProgFPM			0.552672	hDA1	2.81503	hDA1	1.16787	hDA1	5.58312e-06	hDA1													-1.5734e-06	hProgM	-1.9033e-06	hProgM	-1.5679e-06	hProgM	-1.9033e-06	hProgM	-1.90816e-06	hProgM
										8.08882e-07	hProgFPM	2.53359e-07	hProgFPM	-9.69993e-07	hProgFPM	3.11233e-06	hProgFPM			0.546949	hDA1	2.81447	hDA1	1.14993	hDA1	5.55699e-06	hDA1													-1.60759e-06	hProgM	-1.90816e-06	hProgM	-1.56872e-06	hProgM	-1.90816e-06	hProgM	-1.91242e-06	hProgM
										4.09864e-07	hProgFPM	-1.65936e-08	hProgFPM	-1.10415e-06	hProgFPM	2.63552e-06	hProgFPM			0.528808	hDA1	2.80696	hDA1	1.14868	hDA1	5.40974e-06	hDA1													-1.64359e-06	hProgM	-1.91242e-06	hProgM	-1.5734e-06	hProgM	-1.91242e-06	hProgM	-1.91808e-06	hProgM
										3.02272e-07	hProgFPM	-1.82261e-08	hProgFPM	-1.13137e-06	hProgFPM	2.61468e-06	hProgFPM			0.525751	hDA1	2.80694	hDA1	1.13864	hDA1	5.36291e-06	hDA1													-1.64571e-06	hProgM	-1.91808e-06	hProgM	-1.60759e-06	hProgM	-1.91808e-06	hProgM	-1.93571e-06	hProgM
										2.53359e-07	hProgFPM	-6.61953e-07	hProgFPM	-1.35816e-06	hProgFPM	2.59314e-06	hProgFPM			0.523177	hDA1	2.80594	hDA1	1.13712	hDA1	4.06309e-06	hDA1													-1.65732e-06	hProgM	-1.93571e-06	hProgM	-1.64571e-06	hProgM	-1.93571e-06	hProgM	-1.96598e-06	hProgM
										-1.65936e-08	hProgFPM	-8.42925e-07	hProgFPM	-1.36541e-06	hProgFPM	2.23521e-06	hProgFPM			0.519584	hDA1	2.79736	hDA1	1.137	hDA1	3.47697e-06	hDA1													-1.66261e-06	hProgM	-1.96598e-06	hProgM	-1.65732e-06	hProgM	-1.96598e-06	hProgM	-2.03293e-06	hProgM
										-1.82261e-08	hProgFPM	-9.69993e-07	hProgFPM	-2.29778e-06	hProgFPM	2.12111e-06	hProgFPM			0.510981	hDA1	2.79499	hDA1	1.12841	hDA1	3.47183e-06	hDA1													-1.66432e-06	hProgM	-2.03293e-06	hProgM	-1.66432e-06	hProgM	-2.03293e-06	hProgM	-2.06795e-06	hProgM
										-6.61953e-07	hProgFPM	-1.10415e-06	hProgFPM	-2.34365e-06	hProgFPM	1.70419e-06	hProgFPM			0.509018	hDA1	2.79188	hDA1	1.12242	hDA1	3.35848e-06	hDA1													-1.73888e-06	hProgM	-2.06795e-06	hProgM	-1.73888e-06	hProgM	-2.06795e-06	hProgM	-2.08711e-06	hProgM
										-8.42925e-07	hProgFPM	-1.35816e-06	hProgFPM	-2.58841e-06	hProgFPM	1.54763e-06	hProgFPM			0.508749	hDA1	2.78475	hDA1	1.11383	hDA1	3.01335e-06	hDA1													-1.78326e-06	hProgM	-2.08711e-06	hProgM	-1.78326e-06	hProgM	-2.08711e-06	hProgM	-2.15674e-06	hProgM
										-1.10415e-06	hProgFPM	-1.36541e-06	hProgFPM	-2.83129e-06	hProgFPM	1.3885e-06	hProgFPM			0.508471	hDA1	2.77856	hDA1	1.1124	hDA1	2.95402e-06	hDA1													-1.82368e-06	hProgM	-2.15674e-06	hProgM	-1.82368e-06	hProgM	-2.15674e-06	hProgM	-2.1714e-06	hProgM
										-1.35816e-06	hProgFPM	-2.29778e-06	hProgFPM	-2.99277e-06	hProgFPM	1.16559e-06	hProgFPM			0.508215	hDA1	2.77806	hDA1	1.09682	hDA1	2.53998e-06	hDA1													-1.8844e-06	hProgM	-2.1714e-06	hProgM	-1.8844e-06	hProgM	-2.1714e-06	hProgM	-2.18738e-06	hProgM
										-1.36541e-06	hProgFPM	-2.58841e-06	hProgFPM	-3.04923e-06	hProgFPM	9.6137e-07	hProgFPM			0.50672	hDA1	2.77192	hDA1	1.09468	hDA1	2.53718e-06	hDA1													-1.9033e-06	hProgM	-2.18738e-06	hProgM	-1.9033e-06	hProgM	-2.18738e-06	hProgM	-2.19638e-06	hProgM
										-2.29778e-06	hProgFPM	-2.83129e-06	hProgFPM	-3.1143e-06	hProgFPM	8.08882e-07	hProgFPM			0.503922	hDA1	2.77172	hDA1	1.08321	hDA1	2.44364e-06	hDA1													-1.90816e-06	hProgM	-2.19638e-06	hProgM	-1.90816e-06	hProgM	-2.19638e-06	hProgM	-2.22757e-06	hProgM
										-2.34365e-06	hProgFPM	-2.99277e-06	hProgFPM	-3.14021e-06	hProgFPM	4.17293e-07	hProgFPM			0.503858	hDA1	2.77145	hDA1	1.07992	hDA1	2.44226e-06	hDA1													-1.91242e-06	hProgM	-2.22757e-06	hProgM	-1.91242e-06	hProgM	-2.22757e-06	hProgM	-2.24467e-06	hProgM
										-2.58841e-06	hProgFPM	-3.04923e-06	hProgFPM	-3.17382e-06	hProgFPM	4.09864e-07	hProgFPM			0.502784	hDA1	2.77043	hDA1	1.0771	hDA1	2.03905e-06	hDA1													-1.91808e-06	hProgM	-2.24467e-06	hProgM	-1.91808e-06	hProgM	-2.24467e-06	hProgM	-2.25604e-06	hProgM
										-2.83129e-06	hProgFPM	-3.1143e-06	hProgFPM	-3.33585e-06	hProgFPM	3.02272e-07	hProgFPM			0.499701	hDA1	2.77006	hDA1	1.07462	hDA1	1.92066e-06	hDA1													-1.93571e-06	hProgM	-2.25604e-06	hProgM	-1.93571e-06	hProgM	-2.25604e-06	hProgM	-2.34365e-06	hProgM
										-2.99277e-06	hProgFPM	-3.14021e-06	hProgFPM	-3.39467e-06	hProgFPM	2.60755e-07	hProgFPM			0.497979	hDA1	2.75262	hDA1	1.0739	hDA1	1.89628e-06	hDA1													-1.96598e-06	hProgM	-2.34365e-06	hProgM	-1.96598e-06	hProgM	-2.35934e-06	hProgM	-2.35934e-06	hProgM
										-3.04923e-06	hProgFPM	-3.33585e-06	hProgFPM	-3.56601e-06	hProgFPM	2.53359e-07	hProgFPM			0.495655	hDA1	2.74122	hDA1	1.0676	hDA1	1.8675e-06	hDA1													-2.03293e-06	hProgM	-2.35934e-06	hProgM	-2.03293e-06	hProgM	-2.39062e-06	hProgM	-2.39062e-06	hProgM
										-3.1143e-06	hProgFPM	-3.39467e-06	hProgFPM	-3.73579e-06	hProgFPM	-1.65936e-08	hProgFPM			0.486181	hDA1	2.73153	hDA1	1.06461	hDA1	1.66114e-06	hDA1													-2.06795e-06	hProgM	-2.39062e-06	hProgM	-2.06795e-06	hProgM	-2.41816e-06	hProgM	-2.41816e-06	hProgM
										-3.14021e-06	hProgFPM	-3.56601e-06	hProgFPM	-4.0398e-06	hProgFPM	-1.82261e-08	hProgFPM			0.482792	hDA1	2.72351	hDA1	1.06126	hDA1	1.62381e-06	hDA1													-2.15674e-06	hProgM	-2.41816e-06	hProgM	-2.08711e-06	hProgM	-2.47024e-06	hProgM	-2.47024e-06	hProgM
										-3.33585e-06	hProgFPM	-3.73579e-06	hProgFPM	-4.30469e-06	hProgFPM	-6.61953e-07	hProgFPM			0.478904	hDA1	2.72215	hDA1	1.05546	hDA1	1.60327e-06	hDA1													-2.1714e-06	hProgM	-2.47024e-06	hProgM	-2.15674e-06	hProgM	-2.47741e-06	hProgM	-2.47741e-06	hProgM
										-3.39467e-06	hProgFPM	-4.0398e-06	hProgFPM	-4.85435e-06	hProgFPM	-8.42925e-07	hProgFPM			0.475183	hDA1	2.71875	hDA1	1.05213	hDA1	1.44798e-06	hDA1													-2.18738e-06	hProgM	-2.47741e-06	hProgM	-2.1714e-06	hProgM	-2.48536e-06	hProgM	-2.48536e-06	hProgM
										-3.56601e-06	hProgFPM	-4.30469e-06	hProgFPM	-4.90813e-06	hProgFPM	-1.13137e-06	hProgFPM			0.47267	hDA1	2.71557	hDA1	1.04589	hDA1	8.85219e-07	hDA1													-2.19638e-06	hProgM	-2.48536e-06	hProgM	-2.18738e-06	hProgM	-2.50065e-06	hProgM	-2.50065e-06	hProgM
										-3.73579e-06	hProgFPM	-4.85435e-06	hProgFPM	-5.53224e-06	hProgFPM	-1.35816e-06	hProgFPM			0.470383	hDA1	2.7136	hDA1	1.04484	hDA1	7.67391e-07	hDA1													-2.22757e-06	hProgM	-2.50065e-06	hProgM	-2.19638e-06	hProgM	-2.51988e-06	hProgM	-2.51988e-06	hProgM
										-4.0398e-06	hProgFPM	-4.90813e-06	hProgFPM	-5.86088e-06	hProgFPM	-1.36541e-06	hProgFPM			0.469407	hDA1	2.70565	hDA1	1.03045	hDA1	7.60344e-07	hDA1													-2.24467e-06	hProgM	-2.51988e-06	hProgM	-2.22757e-06	hProgM	-2.52031e-06	hProgM	-2.52031e-06	hProgM
										-4.30469e-06	hProgFPM	-5.53224e-06	hProgFPM	-6.00836e-06	hProgFPM	-2.29778e-06	hProgFPM			0.468619	hDA1	2.69979	hDA1	1.02858	hDA1	4.98835e-07	hDA1													-2.25604e-06	hProgM	-2.52031e-06	hProgM	-2.24467e-06	hProgM	-2.54106e-06	hProgM	-2.54106e-06	hProgM
										-4.90813e-06	hProgFPM	-5.86088e-06	hProgFPM	-6.07548e-06	hProgFPM	-2.34365e-06	hProgFPM			0.468002	hDA1	2.69757	hDA1	1.01973	hDA1	4.91385e-07	hDA1													-2.34365e-06	hProgM	-2.54106e-06	hProgM	-2.25604e-06	hProgM	-2.57269e-06	hProgM	-2.57269e-06	hProgM
										-5.53224e-06	hProgFPM	-6.00836e-06	hProgFPM	-6.14897e-06	hProgFPM	-2.83129e-06	hProgFPM			0.465386	hDA1	2.66683	hDA1	1.01628	hDA1	3.15226e-07	hDA1													-2.35934e-06	hProgM	-2.57269e-06	hProgM	-2.34365e-06	hProgM	-2.57537e-06	hProgM	-2.57537e-06	hProgM
										-5.86088e-06	hProgFPM	-6.14897e-06	hProgFPM	-6.4256e-06	hProgFPM	-2.99277e-06	hProgFPM			0.462744	hDA1	2.63516	hDA1	0.985023	hDA1	1.88161e-07	hDA1													-2.39062e-06	hProgM	-2.57537e-06	hProgM	-2.35934e-06	hProgM	-2.58111e-06	hProgM	-2.58111e-06	hProgM
										-6.00836e-06	hProgFPM	-6.4256e-06	hProgFPM	-6.58145e-06	hProgFPM	-3.1143e-06	hProgFPM			0.461657	hDA1	2.63353	hDA1	0.984815	hDA1	-2.45627e-08	hDA1													-2.41816e-06	hProgM	-2.58111e-06	hProgM	-2.39062e-06	hProgM	-2.59563e-06	hProgM	-2.59563e-06	hProgM
										-6.07548e-06	hProgFPM	-6.58145e-06	hProgFPM	-6.63367e-06	hProgFPM	-3.17382e-06	hProgFPM			0.458586	hDA1	2.62779	hDA1	0.983541	hDA1	-1.90897e-07	hDA1													-2.47024e-06	hProgM	-2.59563e-06	hProgM	-2.41816e-06	hProgM	-2.60527e-06	hProgM	-2.60527e-06	hProgM
										-6.14897e-06	hProgFPM	-6.63367e-06	hProgFPM	-6.90245e-06	hProgFPM	-3.56601e-06	hProgFPM			0.458496	hDA1	2.62444	hDA1	0.966487	hDA1	-5.8159e-07	hDA1													-2.47741e-06	hProgM	-2.60527e-06	hProgM	-2.47024e-06	hProgM	-2.61009e-06	hProgM	-2.61009e-06	hProgM
										-6.4256e-06	hProgFPM	-6.9153e-06	hProgFPM	-6.9153e-06	hProgFPM	-3.73579e-06	hProgFPM			0.457856	hDA1	2.62147	hDA1	0.951586	hDA1	-7.97143e-07	hDA1													-2.48536e-06	hProgM	-2.61009e-06	hProgM	-2.47741e-06	hProgM	-2.65886e-06	hProgM	-2.65886e-06	hProgM
										-6.58145e-06	hProgFPM	-7.70975e-06	hProgFPM	-7.20154e-06	hProgFPM	-4.0398e-06	hProgFPM			0.453788	hDA1	2.61504	hDA1	0.936458	hDA1	-1.10422e-06	hDA1													-2.50065e-06	hProgM	-2.65886e-06	hProgM	-2.48536e-06	hProgM	-2.66032e-06	hProgM	-2.66032e-06	hProgM
										-6.63367e-06	hProgFPM	-7.83839e-06	hProgFPM	-7.83839e-06	hProgFPM	-4.30469e-06	hProgFPM			0.453217	hDA1	2.60232	hDA1	0.922053	hDA1	-1.31617e-06	hDA1													-2.51988e-06	hProgM	-2.66032e-06	hProgM	-2.50065e-06	hProgM	-2.73646e-06	hProgM	-2.73646e-06	hProgM
										-6.90245e-06	hProgFPM	-8.05566e-06	hProgFPM	-8.05566e-06	hProgFPM	-4.85435e-06	hProgFPM			0.444867	hDA1	2.5974	hDA1	0.916441	hDA1	-1.60671e-06	hDA1													-2.52031e-06	hProgM	-2.73646e-06	hProgM	-2.51988e-06	hProgM	-2.77047e-06	hProgM	-2.77047e-06	hProgM
										-6.9153e-06	hProgFPM	-8.06203e-06	hProgFPM	-8.06203e-06	hProgFPM	-5.53224e-06	hProgFPM			0.440699	hDA1	2.59178	hDA1	0.906545	hDA1	-1.82368e-06	hDA1													-2.57269e-06	hProgM	-2.77047e-06	hProgM	-2.52031e-06	hProgM	-2.77924e-06	hProgM	-2.77924e-06	hProgM
										-7.70975e-06	hProgFPM	-8.44893e-06	hProgFPM	-8.44893e-06	hProgFPM	-5.86088e-06	hProgFPM			0.438748	hDA1	2.58199	hDA1	0.898509	hDA1	-1.82757e-06	hDA1													-2.57537e-06	hProgM	-2.77924e-06	hProgM	-2.54106e-06	hProgM	-2.79324e-06	hProgM	-2.79324e-06	hProgM
										-7.83839e-06	hProgFPM	-8.9449e-06	hProgFPM	-8.9449e-06	hProgFPM	-6.00836e-06	hProgFPM			0.404568	hDA1	2.5665	hDA1	0.890844	hDA1	-1.8844e-06	hDA1													-2.58111e-06	hProgM	-2.79324e-06	hProgM	-2.57269e-06	hProgM	-2.79371e-06	hProgM	-2.79371e-06	hProgM
										-8.05566e-06	hProgFPM	-9.13312e-06	hProgFPM	-9.13312e-06	hProgFPM	-6.07548e-06	hProgFPM			0.396198	hDA1	2.56531	hDA1	0.88747	hDA1	-1.91808e-06	hDA1													-2.60527e-06	hProgM	-2.79371e-06	hProgM	-2.57537e-06	hProgM	-2.79673e-06	hProgM	-2.79673e-06	hProgM
										-8.06203e-06	hProgFPM	-9.28337e-06	hProgFPM	-9.28337e-06	hProgFPM	-6.14897e-06	hProgFPM			0.367255	hDA1	2.56264	hDA1	0.874549	hDA1	-2.02833e-06	hDA1													-2.61009e-06	hProgM	-2.79673e-06	hProgM	-2.58111e-06	hProgM	-2.81577e-06	hProgM	-2.81577e-06	hProgM
										-8.44893e-06	hProgFPM	-9.52704e-06	hProgFPM	-9.52704e-06	hProgFPM	-6.4256e-06	hProgFPM			0.361801	hDA1	2.55889	hDA1	0.872112	hDA1	-2.1703e-06	hDA1													-2.65886e-06	hProgM	-2.81577e-06	hProgM	-2.59563e-06	hProgM	-2.83129e-06	hProgM	-2.83129e-06	hProgM
										-8.9449e-06	hProgFPM	-9.87132e-06	hProgFPM	-9.87132e-06	hProgFPM	-6.58145e-06	hProgFPM			0.35357	hDA1	2.54706	hDA1	0.868547	hDA1	-2.19638e-06	hDA1													-2.66032e-06	hProgM	-2.83129e-06	hProgM	-2.60527e-06	hProgM	-2.84192e-06	hProgM	-2.84192e-06	hProgM
										-9.13312e-06	hProgFPM	-1.00472e-05	hProgFPM	-1.00472e-05	hProgFPM	-6.63367e-06	hProgFPM			1.80567e-05	hDA1	2.54226	hDA1	0.859789	hDA1	-3.18881e-06	hDA1													-2.73646e-06	hProgM	-2.84192e-06	hProgM	-2.61009e-06	hProgM	-2.87335e-06	hProgM	-2.87335e-06	hProgM
										-9.28337e-06	hProgFPM	-1.03102e-05	hProgFPM	-1.03102e-05	hProgFPM	-6.90245e-06	hProgFPM			1.76415e-05	hDA1	2.53475	hDA1	0.851006	hDA1	-3.41907e-06	hDA1													-2.77047e-06	hProgM	-2.87335e-06	hProgM	-2.65886e-06	hProgM	-2.88461e-06	hProgM	-2.88461e-06	hProgM
										-9.52704e-06	hProgFPM	-1.0508e-05	hProgFPM	-1.0508e-05	hProgFPM	-6.9153e-06	hProgFPM			1.45189e-05	hDA1	2.53301	hDA1	0.844715	hDA1	-3.44595e-06	hDA1													-2.79324e-06	hProgM	-2.88461e-06	hProgM	-2.66032e-06	hProgM	-2.90145e-06	hProgM	-2.90145e-06	hProgM
										-9.87132e-06	hProgFPM	-1.05988e-05	hProgFPM	-1.05988e-05	hProgFPM	-7.20154e-06	hProgFPM			1.30954e-05	hDA1	2.53188	hDA1	0.821898	hDA1	-3.62738e-06	hDA1													-2.79371e-06	hProgM	-2.90145e-06	hProgM	-2.73646e-06	hProgM	-2.94684e-06	hProgM	-3.0187e-06	hProgM
										-1.00472e-05	hProgFPM	-1.06411e-05	hProgFPM	-1.06411e-05	hProgFPM	-7.70975e-06	hProgFPM			1.29947e-05	hDA1	2.53137	hDA1	0.807355	hDA1	-3.66996e-06	hDA1													-2.79673e-06	hProgM	-2.94684e-06	hProgM	-2.77047e-06	hProgM	-3.0187e-06	hProgM	-3.04923e-06	hProgM
										-1.03102e-05	hProgFPM	-1.1022e-05	hProgFPM	-1.1022e-05	hProgFPM	-7.83839e-06	hProgFPM			1.13991e-05	hDA1	2.52592	hDA1	0.807001	hDA1	-3.78973e-06	hDA1													-2.81577e-06	hProgM	-3.0187e-06	hProgM	-2.77924e-06	hProgM	-3.04923e-06	hProgM	-3.06639e-06	hProgM
										-1.0508e-05	hProgFPM	-1.10822e-05	hProgFPM	-1.10822e-05	hProgFPM	-8.05566e-06	hProgFPM			9.92041e-06	hDA1	2.52328	hDA1	0.796724	hDA1	-3.97851e-06	hDA1													-2.83129e-06	hProgM	-3.04923e-06	hProgM	-2.79324e-06	hProgM	-3.06639e-06	hProgM	-3.07405e-06	hProgM
										-1.05988e-05	hProgFPM	-1.11079e-05	hProgFPM	-1.11079e-05	hProgFPM	-8.06203e-06	hProgFPM			9.61488e-06	hDA1	2.51889	hDA1	0.781733	hDA1	-4.08934e-06	hDA1													-2.84192e-06	hProgM	-3.06639e-06	hProgM	-2.79371e-06	hProgM	-3.07405e-06	hProgM	-3.07989e-06	hProgM
										-1.06411e-05	hProgFPM	-1.11304e-05	hProgFPM	-1.11304e-05	hProgFPM	-8.44893e-06	hProgFPM			9.57874e-06	hDA1	2.51826	hDA1	0.768565	hDA1	-4.17469e-06	hDA1													-2.87335e-06	hProgM	-3.07405e-06	hProgM	-2.79673e-06	hProgM	-3.07989e-06	hProgM	-3.10231e-06	hProgM
										-1.1022e-05	hProgFPM	-1.11339e-05	hProgFPM	-1.11339e-05	hProgFPM	-8.9449e-06	hProgFPM			5.93948e-06	hDA1	2.51825	hDA1	0.705153	hDA1	-4.23413e-06	hDA1													-2.88461e-06	hProgM	-3.07989e-06	hProgM	-2.81577e-06	hProgM	-3.10231e-06	hProgM	-3.10771e-06	hProgM
										-1.10822e-05	hProgFPM	-1.16813e-05	hProgFPM	-1.16813e-05	hProgFPM	-9.52704e-06	hProgFPM			5.55699e-06	hDA1	2.51819	hDA1	0.689222	hDA1	-4.2651e-06	hDA1													-2.90145e-06	hProgM	-3.10231e-06	hProgM	-2.83129e-06	hProgM	-3.10771e-06	hProgM	-3.17382e-06	hProgM
										-1.11079e-05	hProgFPM	-1.18243e-05	hProgFPM	-1.18243e-05	hProgFPM	-1.03102e-05	hProgFPM			3.47697e-06	hDA1	2.50187	hDA1	0.684805	hDA1	-4.26589e-06	hDA1													-2.94684e-06	hProgM	-3.10771e-06	hProgM	-2.84192e-06	hProgM	-3.17382e-06	hProgM	-3.18991e-06	hProgM
										-1.11304e-05	hProgFPM	-1.21041e-05	hProgFPM	-1.21041e-05	hProgFPM	-1.0508e-05	hProgFPM			3.34068e-06	hDA1	2.50039	hDA1	0.661245	hDA1	-4.40736e-06	hDA1													-3.0187e-06	hProgM	-3.17382e-06	hProgM	-2.87335e-06	hProgM	-3.18991e-06	hProgM	-3.38812e-06	hProgM
										-1.11339e-05	hProgFPM	-1.32844e-05	hProgFPM	-1.32844e-05	hProgFPM	-1.05988e-05	hProgFPM			3.2864e-06	hDA1	2.49738	hDA1	0.626917	hDA1	-4.70787e-06	hDA1													-3.04923e-06	hProgM	-3.18991e-06	hProgM	-2.88461e-06	hProgM	-3.38812e-06	hProgM	-3.39467e-06	hProgM
										-1.16813e-05	hProgFPM	-1.34579e-05	hProgFPM	-1.34579e-05	hProgFPM	-1.06411e-05	hProgFPM			2.95402e-06	hDA1	2.49636	hDA1	0.614008	hDA1	-4.8073e-06	hDA1													-3.06639e-06	hProgM	-3.38812e-06	hProgM	-2.90145e-06	hProgM	-3.39467e-06	hProgM	-3.407e-06	hProgM
										-1.18243e-05	hProgFPM	-1.34833e-05	hProgFPM	-1.34833e-05	hProgFPM	-1.1022e-05	hProgFPM			2.73802e-06	hDA1	2.47909	hDA1	0.607183	hDA1	-5.36374e-06	hDA1													-3.07405e-06	hProgM	-3.39467e-06	hProgM	-2.94684e-06	hProgM	-3.407e-06	hProgM	-3.41673e-06	hProgM
										-1.21041e-05	hProgFPM	-1.41193e-05	hProgFPM	-1.41193e-05	hProgFPM	-1.10822e-05	hProgFPM			2.53718e-06	hDA1	2.47377	hDA1	0.605314	hDA1	-5.41069e-06	hDA1													-3.07989e-06	hProgM	-3.407e-06	hProgM	-3.0187e-06	hProgM	-3.41673e-06	hProgM	-3.41907e-06	hProgM
										-1.32844e-05	hProgFPM	-1.51771e-05	hProgFPM	-1.51771e-05	hProgFPM	-1.11339e-05	hProgFPM			2.44364e-06	hDA1	2.47113	hDA1	0.59572	hDA1	-5.46736e-06	hDA1													-3.10231e-06	hProgM	-3.41673e-06	hProgM	-3.04923e-06	hProgM	-3.41907e-06	hProgM	-3.49997e-06	hProgM
										-1.34579e-05	hProgFPM	-1.55209e-05	hProgFPM	-1.55209e-05	hProgFPM	-1.16813e-05	hProgFPM			2.27915e-06	hDA1	2.45476	hDA1	0.594008	hDA1	-5.6001e-06	hDA1													-3.10771e-06	hProgM	-3.41907e-06	hProgM	-3.06639e-06	hProgM	-3.43156e-06	hProgM	-3.53594e-06	hProgM
										-1.34833e-05	hProgFPM	-1.57377e-05	hProgFPM	-1.57377e-05	hProgFPM	-1.21041e-05	hProgFPM			1.89628e-06	hDA1	2.44711	hDA1	0.588606	hDA1	-5.68871e-06	hDA1													-3.17382e-06	hProgM	-3.43156e-06	hProgM	-3.07405e-06	hProgM	-3.49997e-06	hProgM	-3.5475e-06	hProgM
										-1.41193e-05	hProgFPM	-1.57953e-05	hProgFPM	-1.57953e-05	hProgFPM	-1.32844e-05	hProgFPM			1.71761e-06	hDA1	2.43111	hDA1	0.582643	hDA1	-5.69498e-06	hDA1													-3.18991e-06	hProgM	-3.49997e-06	hProgM	-3.07989e-06	hProgM	-3.53594e-06	hProgM	-3.56601e-06	hProgM
										-1.51771e-05	hProgFPM	-1.58687e-05	hProgFPM	-1.58687e-05	hProgFPM	-1.41193e-05	hProgFPM			1.66114e-06	hDA1	2.42779	hDA1	0.574231	hDA1	-5.84109e-06	hDA1													-3.38812e-06	hProgM	-3.53594e-06	hProgM	-3.10231e-06	hProgM	-3.5475e-06	hProgM	-3.58057e-06	hProgM
										-1.57377e-05	hProgFPM	-1.59179e-05	hProgFPM	-1.59179e-05	hProgFPM	-1.51771e-05	hProgFPM			1.62381e-06	hDA1	2.42237	hDA1	0.57113	hDA1	-6.11767e-06	hDA1													-3.39467e-06	hProgM	-3.5475e-06	hProgM	-3.10771e-06	hProgM	-3.56601e-06	hProgM	-3.60444e-06	hProgM
										-1.57953e-05	hProgFPM	-1.70308e-05	hProgFPM	-1.70308e-05	hProgFPM	-1.55209e-05	hProgFPM			1.44798e-06	hDA1	2.42192	hDA1	0.565578	hDA1	-6.80486e-06	hDA1													-3.407e-06	hProgM	-3.56601e-06	hProgM	-3.17382e-06	hProgM	-3.58057e-06	hProgM	-3.70061e-06	hProgM
										-1.58687e-05	hProgFPM	-1.71701e-05	hProgFPM	-1.71701e-05	hProgFPM	-1.57377e-05	hProgFPM			1.21259e-06	hDA1	2.41386	hDA1	0.561356	hDA1	-7.0232e-06	hDA1													-3.41673e-06	hProgM	-3.58057e-06	hProgM	-3.18991e-06	hProgM	-3.60444e-06	hProgM	-3.82106e-06	hProgM
										-1.59179e-05	hProgFPM	-1.78873e-05	hProgFPM	-1.78873e-05	hProgFPM	-1.57953e-05	hProgFPM			8.44678e-07	hDA1	2.39145	hDA1	0.558178	hDA1	-7.16929e-06	hDA1													-3.43156e-06	hProgM	-3.60444e-06	hProgM	-3.38812e-06	hProgM	-3.70061e-06	hProgM	-3.82965e-06	hProgM
										-1.71701e-05	hProgFPM	-1.86466e-05	hProgFPM	-1.86466e-05	hProgFPM	-1.58687e-05	hProgFPM			7.67391e-07	hDA1	2.38223	hDA1	0.539417	hDA1	-7.20071e-06	hDA1													-3.49997e-06	hProgM	-3.70061e-06	hProgM	-3.39467e-06	hProgM	-3.82106e-06	hProgM	-3.89024e-06	hProgM
										-1.78873e-05	hProgFPM	-1.86604e-05	hProgFPM	-1.86604e-05	hProgFPM	-1.59179e-05	hProgFPM			4.98835e-07	hDA1	2.36217	hDA1	0.536241	hDA1	-7.48197e-06	hDA1													-3.53594e-06	hProgM	-3.82106e-06	hProgM	-3.407e-06	hProgM	-3.82965e-06	hProgM	-3.8988e-06	hProgM
										-1.86466e-05	hProgFPM	-1.90546e-05	hProgFPM	-1.90546e-05	hProgFPM	-1.78873e-05	hProgFPM			-1.91679e-07	hDA1	2.34088	hDA1	0.535364	hDA1	-7.55594e-06	hDA1													-3.5475e-06	hProgM	-3.82965e-06	hProgM	-3.41673e-06	hProgM	-3.89024e-06	hProgM	-3.9655e-06	hProgM
										-1.86604e-05	hProgFPM	-1.90915e-05	hProgFPM	-1.90915e-05	hProgFPM	-1.86466e-05	hProgFPM			-3.76358e-07	hDA1	2.33911	hDA1	0.532181	hDA1	-7.58921e-06	hDA1													-3.56601e-06	hProgM	-3.89024e-06	hProgM	-3.41907e-06	hProgM	-3.8988e-06	hProgM	-3.98646e-06	hProgM
										-1.90915e-05	hProgFPM	-1.95933e-05	hProgFPM	-1.95933e-05	hProgFPM	-1.90915e-05	hProgFPM			-4.46891e-07	hDA1	2.32602	hDA1	0.515483	hDA1	-7.74402e-06	hDA1													-3.58057e-06	hProgM	-3.8988e-06	hProgM	-3.43156e-06	hProgM	-3.9655e-06	hProgM	-3.98824e-06	hProgM
										-1.95933e-05	hProgFPM	-2.00043e-05	hProgFPM	-2.00043e-05	hProgFPM	-2.00043e-05	hProgFPM			-5.8159e-07	hDA1	2.32308	hDA1	0.510981	hDA1	-7.77141e-06	hDA1													-3.60444e-06	hProgM	-3.9655e-06	hProgM	-3.49997e-06	hProgM	-3.98646e-06	hProgM	-4.01556e-06	hProgM
										-2.13837e-05	hProgFPM	-2.13837e-05	hProgFPM	-2.13837e-05	hProgFPM	-2.13837e-05	hProgFPM			-7.97143e-07	hDA1	2.28821	hDA1	0.495741	hDA1	-8.00282e-06	hDA1													-3.70061e-06	hProgM	-3.98646e-06	hProgM	-3.53594e-06	hProgM	-4.01556e-06	hProgM	-4.07835e-06	hProgM
										-2.23717e-05	hProgFPM	-2.23717e-05	hProgFPM	-2.23717e-05	hProgFPM	-2.23717e-05	hProgFPM			-9.12833e-07	hDA1	2.28637	hDA1	0.494527	hDA1	-8.18324e-06	hDA1													-3.82106e-06	hProgM	-3.98824e-06	hProgM	-3.5475e-06	hProgM	-4.07835e-06	hProgM	-4.09581e-06	hProgM
										-2.46134e-05	hProgFPM	-2.46134e-05	hProgFPM	-2.46134e-05	hProgFPM	-2.46134e-05	hProgFPM			-1.10422e-06	hDA1	2.28211	hDA1	0.489038	hDA1	-8.30972e-06	hDA1													-3.82965e-06	hProgM	-4.01556e-06	hProgM	-3.56601e-06	hProgM	-4.09581e-06	hProgM	-4.12863e-06	hProgM
										-2.82847e-05	hProgFPM	-2.82847e-05	hProgFPM	-2.82847e-05	hProgFPM	-2.82847e-05	hProgFPM			-1.31617e-06	hDA1	2.26138	hDA1	0.458586	hDA1	-8.33998e-06	hDA1													-3.89024e-06	hProgM	-4.07835e-06	hProgM	-3.58057e-06	hProgM	-4.12863e-06	hProgM	-4.12945e-06	hProgM
										1.95864	hProgM	2.84181	hProgM	0.794389	hProgM	2.56528	hProgM			-1.60671e-06	hDA1	2.25421	hDA1	0.453217	hDA1	-8.43052e-06	hDA1													-3.8988e-06	hProgM	-4.09581e-06	hProgM	-3.60444e-06	hProgM	-4.12945e-06	hProgM	-4.13175e-06	hProgM
										1.68894	hProgM	2.47031	hProgM	0.688777	hProgM	2.3189	hProgM			-1.82757e-06	hDA1	2.16537	hDA1	0.452153	hDA1	-8.44891e-06	hDA1													-3.9655e-06	hProgM	-4.12863e-06	hProgM	-3.70061e-06	hProgM	-4.13175e-06	hProgM	-4.13869e-06	hProgM
										1.63722	hProgM	2.19453	hProgM	0.664816	hProgM	2.16305	hProgM			-1.8844e-06	hDA1	2.1025	hDA1	0.444867	hDA1	-8.83724e-06	hDA1													-3.98646e-06	hProgM	-4.12945e-06	hProgM	-3.82106e-06	hProgM	-4.13869e-06	hProgM	-4.15234e-06	hProgM
										1.59911	hProgM	2.17506	hProgM	0.663804	hProgM	1.80966	hProgM			-2.02833e-06	hDA1	2.08645	hDA1	0.439527	hDA1	-9.20719e-06	hDA1													-3.98824e-06	hProgM	-4.13175e-06	hProgM	-3.82965e-06	hProgM	-4.15234e-06	hProgM	-4.17581e-06	hProgM
										1.58802	hProgM	2.12592	hProgM	0.573038	hProgM	1.67362	hProgM			-2.19638e-06	hDA1	2.04478	hDA1	0.438553	hDA1	-9.37218e-06	hDA1													-4.01556e-06	hProgM	-4.13869e-06	hProgM	-3.89024e-06	hProgM	-4.17581e-06	hProgM	-4.17864e-06	hProgM
										1.5397	hProgM	2.02549	hProgM	0.549633	hProgM	1.47432	hProgM			-4.08934e-06	hDA1	2.00086	hDA1	0.437111	hDA1	-9.56309e-06	hDA1													-4.07835e-06	hProgM	-4.15234e-06	hProgM	-3.8988e-06	hProgM	-4.17864e-06	hProgM	-4.20508e-06	hProgM
										1.46203	hProgM	2.01597	hProgM	0.529467	hProgM	1.26819	hProgM			-4.17469e-06	hDA1	1.99484	hDA1	0.396198	hDA1	-9.61888e-06	hDA1													-4.09581e-06	hProgM	-4.17581e-06	hProgM	-3.9655e-06	hProgM	-4.20508e-06	hProgM	-4.20884e-06	hProgM
										1.34839	hProgM	1.97833	hProgM	0.511899	hProgM	0.965554	hProgM			-4.2651e-06	hDA1	1.9327	hDA1	0.35357	hDA1	-9.89192e-06	hDA1													-4.12863e-06	hProgM	-4.17864e-06	hProgM	-3.98646e-06	hProgM	-4.20884e-06	hProgM	-4.22354e-06	hProgM
										1.34457	hProgM	1.79037	hProgM	0.453294	hProgM	0.73176	hProgM			-4.33214e-06	hDA1	1.91837	hDA1	1.44495e-05	hDA1	-1.00835e-05	hDA1													-4.12945e-06	hProgM	-4.20508e-06	hProgM	-3.98824e-06	hProgM	-4.22354e-06	hProgM	-4.25684e-06	hProgM
										1.27146	hProgM	1.73283	hProgM	0.439311	hProgM	0.728425	hProgM			-4.49424e-06	hDA1	1.90357	hDA1	9.41281e-06	hDA1	-1.06813e-05	hDA1													-4.13175e-06	hProgM	-4.20884e-06	hProgM	-4.01556e-06	hProgM	-4.25684e-06	hProgM	-4.27213e-06	hProgM
										1.26242	hProgM	1.69351	hProgM	0.412003	hProgM	0.590291	hProgM			-4.70787e-06	hDA1	1.8311	hDA1	8.35079e-06	hDA1	-1.06855e-05	hDA1													-4.13869e-06	hProgM	-4.22354e-06	hProgM	-4.07835e-06	hProgM	-4.27213e-06	hProgM	-4.28259e-06	hProgM
										1.22965	hProgM	1.69077	hProgM	0.395107	hProgM	0.575144	hProgM			-7.0232e-06	hDA1	1.82016	hDA1	8.20809e-06	hDA1	-1.09847e-05	hDA1													-4.15234e-06	hProgM	-4.25684e-06	hProgM	-4.12863e-06	hProgM	-4.28259e-06	hProgM	-4.30651e-06	hProgM
										1.21775	hProgM	1.68894	hProgM	0.379825	hProgM	0.574939	hProgM			-7.48197e-06	hDA1	1.7811	hDA1	5.99811e-06	hDA1	-1.13446e-05	hDA1													-4.17581e-06	hProgM	-4.27213e-06	hProgM	-4.12945e-06	hProgM	-4.30651e-06	hProgM	-4.34109e-06	hProgM
										1.20492	hProgM	1.67228	hProgM	0.375959	hProgM	0.549633	hProgM			-7.52915e-06	hDA1	1.68996	hDA1	1.53695e-06	hDA1	-1.1759e-05	hDA1													-4.17864e-06	hProgM	-4.28259e-06	hProgM	-4.13175e-06	hProgM	-4.34109e-06	hProgM	-4.34898e-06	hProgM
										1.19441	hProgM	1.66757	hProgM	0.346182	hProgM	0.512974	hProgM			-7.77141e-06	hDA1	1.67134	hDA1	-1.90897e-07	hDA1	-1.17828e-05	hDA1													-4.20508e-06	hProgM	-4.30651e-06	hProgM	-4.13869e-06	hProgM	-4.34898e-06	hProgM	-4.3548e-06	hProgM
										1.16367	hProgM	1.62611	hProgM	0.34441	hProgM	0.505433	hProgM			-8.43052e-06	hDA1	1.63187	hDA1	-2.19638e-06	hDA1	-1.20878e-05	hDA1													-4.20884e-06	hProgM	-4.34109e-06	hProgM	-4.15234e-06	hProgM	-4.3548e-06	hProgM	-4.40736e-06	hProgM
										1.14252	hProgM	1.59939	hProgM	0.33633	hProgM	0.49874	hProgM			-9.56309e-06	hDA1	1.53513	hDA1	-3.32628e-06	hDA1	-1.2266e-05	hDA1													-4.22354e-06	hProgM	-4.34898e-06	hProgM	-4.17581e-06	hProgM	-4.40736e-06	hProgM	-4.41654e-06	hProgM
										1.13637	hProgM	1.56778	hProgM	0.332259	hProgM	0.489775	hProgM			-9.61888e-06	hDA1	1.44244	hDA1	-3.41907e-06	hDA1	-1.30231e-05	hDA1													-4.25684e-06	hProgM	-4.3548e-06	hProgM	-4.17864e-06	hProgM	-4.41654e-06	hProgM	-4.42802e-06	hProgM
										1.13389	hProgM	1.52649	hProgM	0.331082	hProgM	0.489293	hProgM			-9.89192e-06	hDA1	1.36891	hDA1	-4.33214e-06	hDA1	-1.386e-05	hDA1													-4.27213e-06	hProgM	-4.40736e-06	hProgM	-4.20508e-06	hProgM	-4.42802e-06	hProgM	-4.50439e-06	hProgM
										1.12949	hProgM	1.52605	hProgM	0.324196	hProgM	0.455499	hProgM			-1.04033e-05	hDA1	1.29432	hDA1	-5.46736e-06	hDA1	-1.38703e-05	hDA1													-4.28259e-06	hProgM	-4.41654e-06	hProgM	-4.20884e-06	hProgM	-4.50439e-06	hProgM	-4.51165e-06	hProgM
										1.11199	hProgM	1.46493	hProgM	0.321623	hProgM	0.447184	hProgM			-1.06813e-05	hDA1	0.978834	hDA1	-7.20071e-06	hDA1	-1.4183e-05	hDA1													-4.30651e-06	hProgM	-4.42802e-06	hProgM	-4.22354e-06	hProgM	-4.51165e-06	hProgM	-4.51332e-06	hProgM
										1.10556	hProgM	1.45595	hProgM	0.315235	hProgM	0.442802	hProgM			-1.06855e-05	hDA1	0.932907	hDA1	-7.48197e-06	hDA1	-1.45428e-05	hDA1													-4.34109e-06	hProgM	-4.50439e-06	hProgM	-4.25684e-06	hProgM	-4.51332e-06	hProgM	-4.52903e-06	hProgM
										1.1022	hProgM	1.43556	hProgM	0.311949	hProgM	0.440218	hProgM			-1.20878e-05	hDA1	0.820773	hDA1	-8.43052e-06	hDA1	-1.50852e-05	hDA1													-4.34898e-06	hProgM	-4.51165e-06	hProgM	-4.27213e-06	hProgM	-4.52903e-06	hProgM	-4.61534e-06	hProgM
										1.10062	hProgM	1.41315	hProgM	0.305504	hProgM	0.434028	hProgM			-1.2266e-05	hDA1	0.602102	hDA1	-1.30382e-05	hDA1	-1.6006e-05	hDA1													-4.3548e-06	hProgM	-4.51332e-06	hProgM	-4.30651e-06	hProgM	-4.61534e-06	hProgM	-4.62188e-06	hProgM
										1.09025	hProgM	1.35666	hProgM	0.288683	hProgM	0.425201	hProgM			-1.30231e-05	hDA1	0.552672	hDA1	-1.45428e-05	hDA1	-1.67605e-05	hDA1													-4.40736e-06	hProgM	-4.52903e-06	hProgM	-4.34109e-06	hProgM	-4.62188e-06	hProgM	-4.66487e-06	hProgM
										1.09015	hProgM	1.3345	hProgM	0.252855	hProgM	0.424934	hProgM			-1.4183e-05	hDA1	1.30912e-05	hDA1	-1.67605e-05	hDA1	-1.71701e-05	hDA1													-4.41654e-06	hProgM	-4.61534e-06	hProgM	-4.34898e-06	hProgM	-4.66487e-06	hProgM	-4.6923e-06	hProgM
										1.06402	hProgM	1.32501	hProgM	0.250663	hProgM	0.418318	hProgM			0.933142	hNbGaba	0.734582	hNbGaba	1.40732	hNbGaba	1.09081	hNbGaba													-4.42802e-06	hProgM	-4.62188e-06	hProgM	-4.3548e-06	hProgM	-4.6923e-06	hProgM	-4.6973e-06	hProgM
										1.06328	hProgM	1.27146	hProgM	0.231493	hProgM	0.413942	hProgM			0.346207	hNbGaba	0.635261	hNbGaba	0.982076	hNbGaba	0.843569	hNbGaba													-4.50439e-06	hProgM	-4.66487e-06	hProgM	-4.40736e-06	hProgM	-4.6973e-06	hProgM	-4.74786e-06	hProgM
										1.06246	hProgM	1.26255	hProgM	0.225164	hProgM	0.407226	hProgM			1.35173e-05	hNbGaba	0.505932	hNbGaba	0.299355	hNbGaba	0.48917	hNbGaba													-4.51165e-06	hProgM	-4.6923e-06	hProgM	-4.41654e-06	hProgM	-4.74786e-06	hProgM	-4.77425e-06	hProgM
										1.02984	hProgM	1.23621	hProgM	0.19695	hProgM	0.405976	hProgM			1.15145e-05	hNbGaba	0.462115	hNbGaba	1.35173e-05	hNbGaba	0.462115	hNbGaba													-4.51332e-06	hProgM	-4.6973e-06	hProgM	-4.42802e-06	hProgM	-4.77425e-06	hProgM	-4.88006e-06	hProgM
										1.0257	hProgM	1.17025	hProgM	0.194292	hProgM	0.405352	hProgM			6.53204e-06	hNbGaba	0.397283	hNbGaba	1.15145e-05	hNbGaba	0.397283	hNbGaba													-4.52903e-06	hProgM	-4.74786e-06	hProgM	-4.50439e-06	hProgM	-4.84595e-06	hProgM	-4.91164e-06	hProgM
										1.01206	hProgM	1.10556	hProgM	0.184153	hProgM	0.403988	hProgM			5.59917e-06	hNbGaba	0.373426	hNbGaba	7.32528e-06	hNbGaba	0.373426	hNbGaba													-4.61534e-06	hProgM	-4.77425e-06	hProgM	-4.51165e-06	hProgM	-4.88006e-06	hProgM	-4.92877e-06	hProgM
										0.994197	hProgM	1.08581	hProgM	0.181452	hProgM	0.392585	hProgM			4.03728e-06	hNbGaba	0.369979	hNbGaba	6.53204e-06	hNbGaba	1.15145e-05	hNbGaba													-4.62188e-06	hProgM	-4.84595e-06	hProgM	-4.51332e-06	hProgM	-4.91164e-06	hProgM	-4.94102e-06	hProgM
										0.966375	hProgM	1.06306	hProgM	0.162488	hProgM	0.389917	hProgM			3.59576e-06	hNbGaba	0.352081	hNbGaba	5.59917e-06	hNbGaba	7.32528e-06	hNbGaba													-4.66487e-06	hProgM	-4.88006e-06	hProgM	-4.52903e-06	hProgM	-4.92877e-06	hProgM	-4.94601e-06	hProgM
										0.956706	hProgM	1.00457	hProgM	0.115689	hProgM	0.383065	hProgM			2.90524e-06	hNbGaba	0.299355	hNbGaba	4.03728e-06	hNbGaba	5.59917e-06	hNbGaba													-4.6923e-06	hProgM	-4.91164e-06	hProgM	-4.61534e-06	hProgM	-4.94102e-06	hProgM	-4.97749e-06	hProgM
										0.954529	hProgM	0.994197	hProgM	0.109519	hProgM	0.38174	hProgM			2.26564e-06	hNbGaba	1.15145e-05	hNbGaba	3.59576e-06	hNbGaba	3.59576e-06	hNbGaba													-4.6973e-06	hProgM	-4.92877e-06	hProgM	-4.62188e-06	hProgM	-4.94601e-06	hProgM	-4.99529e-06	hProgM
										0.945623	hProgM	0.993575	hProgM	3.4953e-05	hProgM	0.373773	hProgM			5.49526e-07	hNbGaba	7.32528e-06	hNbGaba	2.90524e-06	hNbGaba	2.90524e-06	hNbGaba													-4.74786e-06	hProgM	-4.94102e-06	hProgM	-4.6923e-06	hProgM	-4.97749e-06	hProgM	-5.00272e-06	hProgM
										0.910872	hProgM	0.979152	hProgM	3.22907e-05	hProgM	0.369732	hProgM			-9.12564e-07	hNbGaba	4.03728e-06	hNbGaba	2.26564e-06	hNbGaba	5.49526e-07	hNbGaba													-4.77425e-06	hProgM	-4.94601e-06	hProgM	-4.6973e-06	hProgM	-4.99529e-06	hProgM	-5.09765e-06	hProgM
										0.90193	hProgM	0.976394	hProgM	3.2112e-05	hProgM	0.3664	hProgM			-1.44773e-06	hNbGaba	2.90524e-06	hNbGaba	5.49526e-07	hNbGaba	-9.12564e-07	hNbGaba													-4.84595e-06	hProgM	-4.97749e-06	hProgM	-4.74786e-06	hProgM	-5.00272e-06	hProgM	-5.11603e-06	hProgM
										0.89199	hProgM	0.973447	hProgM	2.96587e-05	hProgM	0.365699	hProgM			-2.32129e-06	hNbGaba	2.26564e-06	hNbGaba	-9.12564e-07	hNbGaba	-1.44773e-06	hNbGaba													-4.88006e-06	hProgM	-4.99529e-06	hProgM	-4.77425e-06	hProgM	-5.09765e-06	hProgM	-5.1265e-06	hProgM
										0.879591	hProgM	0.966375	hProgM	2.70189e-05	hProgM	0.361309	hProgM			-4.58393e-06	hNbGaba	5.49526e-07	hNbGaba	-1.44773e-06	hNbGaba	-2.32129e-06	hNbGaba													-4.91164e-06	hProgM	-5.00272e-06	hProgM	-4.88006e-06	hProgM	-5.11603e-06	hProgM	-5.18159e-06	hProgM
										0.876356	hProgM	0.932154	hProgM	2.63371e-05	hProgM	0.359904	hProgM			-4.61867e-06	hNbGaba	-9.12564e-07	hNbGaba	-2.32129e-06	hNbGaba	-3.91227e-06	hNbGaba													-4.92877e-06	hProgM	-5.09765e-06	hProgM	-4.91164e-06	hProgM	-5.1265e-06	hProgM	-5.26614e-06	hProgM
										0.839823	hProgM	0.911421	hProgM	2.6235e-05	hProgM	0.35322	hProgM			-6.29343e-06	hNbGaba	-1.44773e-06	hNbGaba	-4.58393e-06	hNbGaba	-4.58393e-06	hNbGaba													-4.94102e-06	hProgM	-5.11603e-06	hProgM	-4.92877e-06	hProgM	-5.18159e-06	hProgM	-5.26833e-06	hProgM
										0.839641	hProgM	0.90868	hProgM	2.60247e-05	hProgM	0.347676	hProgM			-8.74293e-06	hNbGaba	-2.32129e-06	hNbGaba	-6.29343e-06	hNbGaba	-4.61867e-06	hNbGaba													-4.94601e-06	hProgM	-5.1265e-06	hProgM	-4.94102e-06	hProgM	-5.26614e-06	hProgM	-5.28488e-06	hProgM
										0.837109	hProgM	0.904019	hProgM	2.5533e-05	hProgM	0.342536	hProgM			-1.09616e-05	hNbGaba	-3.91227e-06	hNbGaba	-8.74293e-06	hNbGaba	-6.29343e-06	hNbGaba													-4.97749e-06	hProgM	-5.18159e-06	hProgM	-4.94601e-06	hProgM	-5.26833e-06	hProgM	-5.29151e-06	hProgM
										0.820265	hProgM	0.894519	hProgM	2.45959e-05	hProgM	0.341953	hProgM			-1.27597e-05	hNbGaba	-4.61867e-06	hNbGaba	-1.27597e-05	hNbGaba	-8.74293e-06	hNbGaba													-4.99529e-06	hProgM	-5.26614e-06	hProgM	-4.97749e-06	hProgM	-5.28488e-06	hProgM	-5.29195e-06	hProgM
										0.813101	hProgM	0.88204	hProgM	2.3565e-05	hProgM	0.339083	hProgM			-1.62298e-05	hNbGaba	-6.29343e-06	hNbGaba	-1.62298e-05	hNbGaba	-1.09616e-05	hNbGaba													-5.00272e-06	hProgM	-5.26833e-06	hProgM	-4.99529e-06	hProgM	-5.29151e-06	hProgM	-5.34777e-06	hProgM
										0.804461	hProgM	0.867229	hProgM	2.3436e-05	hProgM	0.338056	hProgM			-1.83821e-05	hNbGaba	-1.27597e-05	hNbGaba	-1.83821e-05	hNbGaba	-1.62298e-05	hNbGaba													-5.09765e-06	hProgM	-5.28488e-06	hProgM	-5.00272e-06	hProgM	-5.29195e-06	hProgM	-5.35588e-06	hProgM
										0.801267	hProgM	0.851945	hProgM	2.3357e-05	hProgM	0.337068	hProgM			2.25977	hNbM	3.32446	hNbM	1.97716	hNbM	1.58973	hNbM													-5.11603e-06	hProgM	-5.29151e-06	hProgM	-5.09765e-06	hProgM	-5.34777e-06	hProgM	-5.36374e-06	hProgM
										0.798076	hProgM	0.827544	hProgM	2.296e-05	hProgM	0.33661	hProgM			2.19823	hNbM	3.267	hNbM	1.46429	hNbM	1.41147	hNbM													-5.1265e-06	hProgM	-5.29195e-06	hProgM	-5.1265e-06	hProgM	-5.35588e-06	hProgM	-5.41069e-06	hProgM
										0.778231	hProgM	0.819451	hProgM	2.26135e-05	hProgM	0.335779	hProgM			2.07938	hNbM	3.0768	hNbM	1.45132	hNbM	1.33098	hNbM													-5.18159e-06	hProgM	-5.34777e-06	hProgM	-5.18159e-06	hProgM	-5.36374e-06	hProgM	-5.42829e-06	hProgM
										0.776335	hProgM	0.818424	hProgM	2.23762e-05	hProgM	0.334805	hProgM			1.99503	hNbM	2.90198	hNbM	1.43736	hNbM	1.03138	hNbM													-5.26614e-06	hProgM	-5.35588e-06	hProgM	-5.26614e-06	hProgM	-5.41069e-06	hProgM	-5.44689e-06	hProgM
										0.748051	hProgM	0.792998	hProgM	2.22763e-05	hProgM	0.330162	hProgM			1.98477	hNbM	2.88176	hNbM	1.34005	hNbM	1.01645	hNbM													-5.26833e-06	hProgM	-5.36374e-06	hProgM	-5.26833e-06	hProgM	-5.42829e-06	hProgM	-5.46736e-06	hProgM
										0.735006	hProgM	0.76816	hProgM	2.22276e-05	hProgM	0.32414	hProgM			1.97492	hNbM	2.85322	hNbM	1.32293	hNbM	0.877588	hNbM													-5.28488e-06	hProgM	-5.41069e-06	hProgM	-5.28488e-06	hProgM	-5.44689e-06	hProgM	-5.48293e-06	hProgM
										0.728454	hProgM	0.765846	hProgM	2.21206e-05	hProgM	0.322615	hProgM			1.93366	hNbM	2.817	hNbM	1.24886	hNbM	0.805586	hNbM													-5.29151e-06	hProgM	-5.42829e-06	hProgM	-5.29151e-06	hProgM	-5.46736e-06	hProgM	-5.48809e-06	hProgM
										0.720543	hProgM	0.762442	hProgM	2.17867e-05	hProgM	0.317267	hProgM			1.92115	hNbM	2.8134	hNbM	1.20917	hNbM	0.795217	hNbM													-5.29195e-06	hProgM	-5.44689e-06	hProgM	-5.29195e-06	hProgM	-5.48293e-06	hProgM	-5.49537e-06	hProgM
										0.716049	hProgM	0.758282	hProgM	2.09803e-05	hProgM	0.304764	hProgM			1.90968	hNbM	2.79281	hNbM	1.12102	hNbM	0.777192	hNbM													-5.34777e-06	hProgM	-5.46736e-06	hProgM	-5.34777e-06	hProgM	-5.48809e-06	hProgM	-5.53224e-06	hProgM
										0.710655	hProgM	0.735006	hProgM	2.06682e-05	hProgM	0.294439	hProgM			1.90727	hNbM	2.74487	hNbM	1.08222	hNbM	0.746354	hNbM													-5.35588e-06	hProgM	-5.48293e-06	hProgM	-5.35588e-06	hProgM	-5.49537e-06	hProgM	-5.53397e-06	hProgM
										0.68937	hProgM	0.722747	hProgM	2.01842e-05	hProgM	0.29198	hProgM			1.8947	hNbM	2.74388	hNbM	1.03255	hNbM	0.73664	hNbM													-5.36374e-06	hProgM	-5.48809e-06	hProgM	-5.36374e-06	hProgM	-5.53224e-06	hProgM	-5.5562e-06	hProgM
										0.685153	hProgM	0.720543	hProgM	1.97753e-05	hProgM	0.288468	hProgM			1.87361	hNbM	2.73086	hNbM	0.960604	hNbM	0.685048	hNbM													-5.41069e-06	hProgM	-5.49537e-06	hProgM	-5.41069e-06	hProgM	-5.53397e-06	hProgM	-5.55941e-06	hProgM
										0.664682	hProgM	0.692976	hProgM	1.94523e-05	hProgM	0.282897	hProgM			1.86884	hNbM	2.72262	hNbM	0.952215	hNbM	0.683307	hNbM													-5.42829e-06	hProgM	-5.53224e-06	hProgM	-5.42829e-06	hProgM	-5.5562e-06	hProgM	-5.62824e-06	hProgM
										0.635605	hProgM	0.674874	hProgM	1.9345e-05	hProgM	0.257035	hProgM			1.83612	hNbM	2.67791	hNbM	0.932861	hNbM	0.656075	hNbM													-5.44689e-06	hProgM	-5.53397e-06	hProgM	-5.44689e-06	hProgM	-5.55941e-06	hProgM	-5.64698e-06	hProgM
										0.632418	hProgM	0.654459	hProgM	1.93431e-05	hProgM	0.252004	hProgM			1.83589	hNbM	2.6468	hNbM	0.885551	hNbM	0.65035	hNbM													-5.46736e-06	hProgM	-5.5562e-06	hProgM	-5.46736e-06	hProgM	-5.62824e-06	hProgM	-5.66021e-06	hProgM
										0.629661	hProgM	0.63897	hProgM	1.90518e-05	hProgM	0.250862	hProgM			1.83155	hNbM	2.61009	hNbM	0.856735	hNbM	0.633895	hNbM													-5.48293e-06	hProgM	-5.55941e-06	hProgM	-5.48293e-06	hProgM	-5.64698e-06	hProgM	-5.68186e-06	hProgM
										0.625769	hProgM	0.632418	hProgM	1.89413e-05	hProgM	0.247626	hProgM			1.82582	hNbM	2.59488	hNbM	0.856089	hNbM	0.628043	hNbM													-5.48809e-06	hProgM	-5.62824e-06	hProgM	-5.48809e-06	hProgM	-5.66021e-06	hProgM	-5.69088e-06	hProgM
										0.623451	hProgM	0.630852	hProgM	1.8922e-05	hProgM	0.245878	hProgM			1.81785	hNbM	2.54349	hNbM	0.816171	hNbM	0.625505	hNbM													-5.49537e-06	hProgM	-5.64698e-06	hProgM	-5.53224e-06	hProgM	-5.68186e-06	hProgM	-5.69227e-06	hProgM
										0.61509	hProgM	0.624406	hProgM	1.8865e-05	hProgM	0.241172	hProgM			1.81248	hNbM	2.53826	hNbM	0.809044	hNbM	0.58096	hNbM													-5.53224e-06	hProgM	-5.66021e-06	hProgM	-5.53397e-06	hProgM	-5.69088e-06	hProgM	-5.71018e-06	hProgM
										0.614574	hProgM	0.613777	hProgM	1.8574e-05	hProgM	0.219584	hProgM			1.81038	hNbM	2.53394	hNbM	0.808453	hNbM	0.570821	hNbM													-5.53397e-06	hProgM	-5.68186e-06	hProgM	-5.5562e-06	hProgM	-5.69227e-06	hProgM	-5.75618e-06	hProgM
										0.60538	hProgM	0.609806	hProgM	1.85564e-05	hProgM	0.218162	hProgM			1.80117	hNbM	2.52148	hNbM	0.807011	hNbM	0.551219	hNbM													-5.5562e-06	hProgM	-5.69088e-06	hProgM	-5.55941e-06	hProgM	-5.71018e-06	hProgM	-5.81519e-06	hProgM
										0.590291	hProgM	0.596554	hProgM	1.84848e-05	hProgM	0.213164	hProgM			1.76192	hNbM	2.50477	hNbM	0.764928	hNbM	0.543717	hNbM													-5.55941e-06	hProgM	-5.69227e-06	hProgM	-5.62824e-06	hProgM	-5.75618e-06	hProgM	-5.84109e-06	hProgM
										0.581902	hProgM	0.588652	hProgM	1.84773e-05	hProgM	0.21263	hProgM			1.71471	hNbM	2.49907	hNbM	0.762738	hNbM	0.53924	hNbM													-5.62824e-06	hProgM	-5.71018e-06	hProgM	-5.64698e-06	hProgM	-5.81519e-06	hProgM	-5.92805e-06	hProgM
										0.554863	hProgM	0.585558	hProgM	1.82517e-05	hProgM	0.208818	hProgM			1.70806	hNbM	2.4985	hNbM	0.76177	hNbM	0.531321	hNbM													-5.64698e-06	hProgM	-5.75618e-06	hProgM	-5.66021e-06	hProgM	-5.84109e-06	hProgM	-6.03006e-06	hProgM
										0.541863	hProgM	0.581333	hProgM	1.80567e-05	hProgM	0.204345	hProgM			1.70226	hNbM	2.48369	hNbM	0.745296	hNbM	0.51699	hNbM													-5.66021e-06	hProgM	-5.81519e-06	hProgM	-5.68186e-06	hProgM	-5.92805e-06	hProgM	-6.03387e-06	hProgM
										0.540455	hProgM	0.580653	hProgM	1.80438e-05	hProgM	0.196566	hProgM			1.68829	hNbM	2.47578	hNbM	0.728806	hNbM	0.501581	hNbM													-5.68186e-06	hProgM	-5.84109e-06	hProgM	-5.69088e-06	hProgM	-6.03006e-06	hProgM	-6.06989e-06	hProgM
										0.529003	hProgM	0.572497	hProgM	1.80176e-05	hProgM	0.192272	hProgM			1.68135	hNbM	2.46177	hNbM	0.71686	hNbM	0.489138	hNbM													-5.69088e-06	hProgM	-5.92805e-06	hProgM	-5.69227e-06	hProgM	-6.03387e-06	hProgM	-6.09888e-06	hProgM
										0.519639	hProgM	0.564585	hProgM	1.77704e-05	hProgM	0.179875	hProgM			1.6481	hNbM	2.45982	hNbM	0.716596	hNbM	0.459264	hNbM													-5.69227e-06	hProgM	-6.03006e-06	hProgM	-5.71018e-06	hProgM	-6.06989e-06	hProgM	-6.10953e-06	hProgM
										0.516824	hProgM	0.549633	hProgM	1.76415e-05	hProgM	0.169266	hProgM			1.6469	hNbM	2.45346	hNbM	0.684005	hNbM	0.450952	hNbM													-5.71018e-06	hProgM	-6.03387e-06	hProgM	-5.75618e-06	hProgM	-6.09888e-06	hProgM	-6.1246e-06	hProgM
										0.516587	hProgM	0.544166	hProgM	1.73296e-05	hProgM	0.159789	hProgM			1.63627	hNbM	2.43745	hNbM	0.672173	hNbM	0.430797	hNbM													-5.75618e-06	hProgM	-6.06989e-06	hProgM	-5.81519e-06	hProgM	-6.10953e-06	hProgM	-6.19355e-06	hProgM
										0.514277	hProgM	0.541863	hProgM	1.73079e-05	hProgM	0.152791	hProgM			1.63188	hNbM	2.43332	hNbM	0.653934	hNbM	0.411902	hNbM													-5.81519e-06	hProgM	-6.09888e-06	hProgM	-5.84109e-06	hProgM	-6.1246e-06	hProgM	-6.26353e-06	hProgM
										0.511529	hProgM	0.540455	hProgM	1.72333e-05	hProgM	0.117462	hProgM			1.62172	hNbM	2.41396	hNbM	0.649195	hNbM	2.26135e-05	hNbM													-5.84109e-06	hProgM	-6.10953e-06	hProgM	-5.92805e-06	hProgM	-6.19355e-06	hProgM	-6.29969e-06	hProgM
										0.499666	hProgM	0.539939	hProgM	1.71146e-05	hProgM	0.10712	hProgM			1.60415	hNbM	2.4111	hNbM	0.634908	hNbM	2.01989e-05	hNbM													-5.92805e-06	hProgM	-6.1246e-06	hProgM	-6.03006e-06	hProgM	-6.26353e-06	hProgM	-6.31923e-06	hProgM
										0.497843	hProgM	0.533321	hProgM	1.70598e-05	hProgM	0.0931009	hProgM			1.6017	hNbM	2.40536	hNbM	0.618212	hNbM	1.94091e-05	hNbM													-6.03006e-06	hProgM	-6.19355e-06	hProgM	-6.03387e-06	hProgM	-6.29969e-06	hProgM	-6.32815e-06	hProgM
										0.497043	hProgM	0.529003	hProgM	1.70069e-05	hProgM	3.4953e-05	hProgM			1.59364	hNbM	2.37125	hNbM	0.592744	hNbM	1.90518e-05	hNbM													-6.03387e-06	hProgM	-6.26353e-06	hProgM	-6.06989e-06	hProgM	-6.31923e-06	hProgM	-6.37016e-06	hProgM
										0.482075	hProgM	0.516824	hProgM	1.69255e-05	hProgM	3.22907e-05	hProgM			1.59305	hNbM	2.36498	hNbM	0.58096	hNbM	1.77401e-05	hNbM													-6.06989e-06	hProgM	-6.29969e-06	hProgM	-6.09888e-06	hProgM	-6.32815e-06	hProgM	-6.37045e-06	hProgM
										0.481183	hProgM	0.496251	hProgM	1.68354e-05	hProgM	3.2112e-05	hProgM			1.56736	hNbM	2.3444	hNbM	0.57989	hNbM	1.56407e-05	hNbM													-6.09888e-06	hProgM	-6.31923e-06	hProgM	-6.10953e-06	hProgM	-6.37016e-06	hProgM	-6.37977e-06	hProgM
										0.47606	hProgM	0.491307	hProgM	1.67348e-05	hProgM	2.96587e-05	hProgM			1.55462	hNbM	2.33523	hNbM	0.578277	hNbM	1.53741e-05	hNbM													-6.10953e-06	hProgM	-6.32815e-06	hProgM	-6.19355e-06	hProgM	-6.37045e-06	hProgM	-6.39995e-06	hProgM
										0.474087	hProgM	0.489477	hProgM	1.671e-05	hProgM	2.70189e-05	hProgM			1.53815	hNbM	2.33406	hNbM	0.572078	hNbM	1.51128e-05	hNbM													-6.1246e-06	hProgM	-6.37016e-06	hProgM	-6.26353e-06	hProgM	-6.37977e-06	hProgM	-6.40607e-06	hProgM
										0.470146	hProgM	0.478206	hProgM	1.66667e-05	hProgM	2.63371e-05	hProgM			1.53248	hNbM	2.32944	hNbM	0.570821	hNbM	1.47917e-05	hNbM													-6.19355e-06	hProgM	-6.37045e-06	hProgM	-6.29969e-06	hProgM	-6.39995e-06	hProgM	-6.50284e-06	hProgM
										0.463312	hProgM	0.474556	hProgM	1.65889e-05	hProgM	2.6235e-05	hProgM			1.52473	hNbM	2.31631	hNbM	0.567574	hNbM	1.46835e-05	hNbM													-6.26353e-06	hProgM	-6.37977e-06	hProgM	-6.31923e-06	hProgM	-6.40607e-06	hProgM	-6.57343e-06	hProgM
										0.447083	hProgM	0.453355	hProgM	1.65262e-05	hProgM	2.60247e-05	hProgM			1.5175	hNbM	2.31615	hNbM	0.564845	hNbM	1.45176e-05	hNbM													-6.29969e-06	hProgM	-6.39995e-06	hProgM	-6.32815e-06	hProgM	-6.50284e-06	hProgM	-6.58145e-06	hProgM
										0.44192	hProgM	0.449331	hProgM	1.63657e-05	hProgM	2.5533e-05	hProgM			1.49983	hNbM	2.30802	hNbM	0.561304	hNbM	1.42219e-05	hNbM													-6.31923e-06	hProgM	-6.40607e-06	hProgM	-6.37016e-06	hProgM	-6.57343e-06	hProgM	-6.58476e-06	hProgM
										0.438386	hProgM	0.443088	hProgM	1.62844e-05	hProgM	2.45959e-05	hProgM			1.49748	hNbM	2.29841	hNbM	0.547425	hNbM	1.41568e-05	hNbM													-6.32815e-06	hProgM	-6.50284e-06	hProgM	-6.37045e-06	hProgM	-6.58145e-06	hProgM	-6.59801e-06	hProgM
										0.435852	hProgM	0.442397	hProgM	1.62414e-05	hProgM	2.3565e-05	hProgM			1.48587	hNbM	2.29839	hNbM	0.534052	hNbM	1.39644e-05	hNbM													-6.37016e-06	hProgM	-6.57343e-06	hProgM	-6.37977e-06	hProgM	-6.58476e-06	hProgM	-6.66884e-06	hProgM
										0.432124	hProgM	0.440662	hProgM	1.62016e-05	hProgM	2.3436e-05	hProgM			1.4798	hNbM	2.29202	hNbM	0.531321	hNbM	1.37096e-05	hNbM													-6.37045e-06	hProgM	-6.58145e-06	hProgM	-6.39995e-06	hProgM	-6.59801e-06	hProgM	-6.68833e-06	hProgM
										0.42977	hProgM	0.437774	hProgM	1.61834e-05	hProgM	2.3357e-05	hProgM			1.47475	hNbM	2.28993	hNbM	0.528384	hNbM	1.3631e-05	hNbM													-6.37977e-06	hProgM	-6.58476e-06	hProgM	-6.40607e-06	hProgM	-6.66884e-06	hProgM	-6.69874e-06	hProgM
										0.425997	hProgM	0.435769	hProgM	1.60392e-05	hProgM	2.296e-05	hProgM			1.46532	hNbM	2.28971	hNbM	0.524543	hNbM	1.35096e-05	hNbM													-6.39995e-06	hProgM	-6.59801e-06	hProgM	-6.50284e-06	hProgM	-6.68833e-06	hProgM	-6.7438e-06	hProgM
										0.424816	hProgM	0.42977	hProgM	1.59803e-05	hProgM	2.24142e-05	hProgM			1.46213	hNbM	2.28934	hNbM	0.501581	hNbM	1.30998e-05	hNbM													-6.40607e-06	hProgM	-6.66884e-06	hProgM	-6.57343e-06	hProgM	-6.69874e-06	hProgM	-6.75001e-06	hProgM
										0.422435	hProgM	0.425997	hProgM	1.59741e-05	hProgM	2.23762e-05	hProgM			1.45433	hNbM	2.28244	hNbM	0.50074	hNbM	1.29278e-05	hNbM													-6.50284e-06	hProgM	-6.68833e-06	hProgM	-6.58145e-06	hProgM	-6.7438e-06	hProgM	-6.78231e-06	hProgM
										0.421375	hProgM	0.423261	hProgM	1.59657e-05	hProgM	2.22763e-05	hProgM			1.45386	hNbM	2.28152	hNbM	0.494629	hNbM	1.24808e-05	hNbM													-6.57343e-06	hProgM	-6.69874e-06	hProgM	-6.58476e-06	hProgM	-6.75001e-06	hProgM	-6.85338e-06	hProgM
										0.420146	hProgM	0.420797	hProgM	1.57573e-05	hProgM	2.22276e-05	hProgM			1.4312	hNbM	2.26847	hNbM	0.484725	hNbM	1.12687e-05	hNbM													-6.58145e-06	hProgM	-6.7438e-06	hProgM	-6.59801e-06	hProgM	-6.78231e-06	hProgM	-6.85848e-06	hProgM
										0.412661	hProgM	0.413942	hProgM	1.56191e-05	hProgM	2.21206e-05	hProgM			1.42488	hNbM	2.24273	hNbM	0.479171	hNbM	1.12574e-05	hNbM													-6.58476e-06	hProgM	-6.75001e-06	hProgM	-6.66884e-06	hProgM	-6.85338e-06	hProgM	-6.9056e-06	hProgM
										0.405352	hProgM	0.412179	hProgM	1.54804e-05	hProgM	2.17867e-05	hProgM			1.42336	hNbM	2.21913	hNbM	0.478969	hNbM	1.11286e-05	hNbM													-6.59801e-06	hProgM	-6.85338e-06	hProgM	-6.68833e-06	hProgM	-6.85848e-06	hProgM	-6.93519e-06	hProgM
										0.403988	hProgM	0.408136	hProgM	1.54803e-05	hProgM	2.09803e-05	hProgM			1.41551	hNbM	2.19327	hNbM	0.471027	hNbM	1.04851e-05	hNbM													-6.66884e-06	hProgM	-6.85848e-06	hProgM	-6.69874e-06	hProgM	-6.9056e-06	hProgM	-6.93679e-06	hProgM
										0.397122	hProgM	0.402461	hProgM	1.54285e-05	hProgM	2.06682e-05	hProgM			1.40667	hNbM	2.18897	hNbM	0.469742	hNbM	1.01035e-05	hNbM													-6.69874e-06	hProgM	-6.9056e-06	hProgM	-6.7438e-06	hProgM	-6.93519e-06	hProgM	-6.96902e-06	hProgM
										0.392023	hProgM	0.399787	hProgM	1.53741e-05	hProgM	2.04131e-05	hProgM			1.40414	hNbM	2.18893	hNbM	0.458962	hNbM	1.00591e-05	hNbM													-6.75001e-06	hProgM	-6.93519e-06	hProgM	-6.75001e-06	hProgM	-6.93679e-06	hProgM	-7.01155e-06	hProgM
										0.385364	hProgM	0.39764	hProgM	1.53328e-05	hProgM	2.01842e-05	hProgM			1.40053	hNbM	2.18278	hNbM	0.456681	hNbM	9.78766e-06	hNbM													-6.78231e-06	hProgM	-6.93679e-06	hProgM	-6.78231e-06	hProgM	-6.96902e-06	hProgM	-7.02122e-06	hProgM
										0.384637	hProgM	0.397514	hProgM	1.52569e-05	hProgM	1.97753e-05	hProgM			1.39544	hNbM	2.18118	hNbM	0.448467	hNbM	9.23493e-06	hNbM													-6.85338e-06	hProgM	-6.96902e-06	hProgM	-6.85338e-06	hProgM	-7.01155e-06	hProgM	-7.05237e-06	hProgM
										0.383439	hProgM	0.396765	hProgM	1.51942e-05	hProgM	1.94523e-05	hProgM			1.37889	hNbM	2.17571	hNbM	0.411902	hNbM	9.20453e-06	hNbM													-6.85848e-06	hProgM	-7.01155e-06	hProgM	-6.9056e-06	hProgM	-7.02122e-06	hProgM	-7.05714e-06	hProgM
										0.383326	hProgM	0.392585	hProgM	1.50774e-05	hProgM	1.9345e-05	hProgM			1.36857	hNbM	2.17403	hNbM	0.395124	hNbM	9.17748e-06	hNbM													-6.9056e-06	hProgM	-7.02122e-06	hProgM	-6.93519e-06	hProgM	-7.05237e-06	hProgM	-7.05821e-06	hProgM
										0.370723	hProgM	0.385364	hProgM	1.50234e-05	hProgM	1.93431e-05	hProgM			1.36705	hNbM	2.17223	hNbM	2.3436e-05	hNbM	9.10718e-06	hNbM													-6.93519e-06	hProgM	-7.05237e-06	hProgM	-6.93679e-06	hProgM	-7.05714e-06	hProgM	-7.08674e-06	hProgM
										0.368798	hProgM	0.385244	hProgM	1.48897e-05	hProgM	1.90904e-05	hProgM			1.36635	hNbM	2.17168	hNbM	2.26135e-05	hNbM	8.90749e-06	hNbM													-6.93679e-06	hProgM	-7.05714e-06	hProgM	-6.96902e-06	hProgM	-7.05821e-06	hProgM	-7.2257e-06	hProgM
										0.359904	hProgM	0.373773	hProgM	1.48577e-05	hProgM	1.90518e-05	hProgM			1.36429	hNbM	2.17121	hNbM	2.01989e-05	hNbM	8.47572e-06	hNbM													-6.96902e-06	hProgM	-7.08674e-06	hProgM	-7.01155e-06	hProgM	-7.08674e-06	hProgM	-7.2438e-06	hProgM
										0.358676	hProgM	0.373651	hProgM	1.48231e-05	hProgM	1.89413e-05	hProgM			1.35946	hNbM	2.17105	hNbM	1.94091e-05	hNbM	8.22264e-06	hNbM													-7.01155e-06	hProgM	-7.2257e-06	hProgM	-7.02122e-06	hProgM	-7.2438e-06	hProgM	-7.36284e-06	hProgM
										0.354373	hProgM	0.368687	hProgM	1.47961e-05	hProgM	1.8922e-05	hProgM			1.35407	hNbM	2.16899	hNbM	1.90518e-05	hNbM	8.02933e-06	hNbM													-7.02122e-06	hProgM	-7.2438e-06	hProgM	-7.05237e-06	hProgM	-7.36284e-06	hProgM	-7.36316e-06	hProgM
										0.353619	hProgM	0.365576	hProgM	1.47917e-05	hProgM	1.88699e-05	hProgM			1.34026	hNbM	2.16066	hNbM	1.77401e-05	hNbM	8.02499e-06	hNbM													-7.05237e-06	hProgM	-7.36284e-06	hProgM	-7.05714e-06	hProgM	-7.36316e-06	hProgM	-7.38441e-06	hProgM
										0.353052	hProgM	0.364048	hProgM	1.47684e-05	hProgM	1.8865e-05	hProgM			1.33623	hNbM	2.15702	hNbM	1.62016e-05	hNbM	7.86102e-06	hNbM													-7.05821e-06	hProgM	-7.36316e-06	hProgM	-7.05821e-06	hProgM	-7.38441e-06	hProgM	-7.46997e-06	hProgM
										0.35163	hProgM	0.363594	hProgM	1.47679e-05	hProgM	1.8574e-05	hProgM			1.33488	hNbM	2.13877	hNbM	1.53741e-05	hNbM	7.84396e-06	hNbM													-7.08674e-06	hProgM	-7.38441e-06	hProgM	-7.08674e-06	hProgM	-7.46997e-06	hProgM	-7.48162e-06	hProgM
										0.349439	hProgM	0.362581	hProgM	1.47186e-05	hProgM	1.85564e-05	hProgM			1.33016	hNbM	2.13708	hNbM	1.46835e-05	hNbM	7.70152e-06	hNbM													-7.2257e-06	hProgM	-7.46997e-06	hProgM	-7.2257e-06	hProgM	-7.48162e-06	hProgM	-7.49699e-06	hProgM
										0.348615	hProgM	0.358045	hProgM	1.46886e-05	hProgM	1.84773e-05	hProgM			1.32649	hNbM	2.12491	hNbM	1.45176e-05	hNbM	7.65968e-06	hNbM													-7.2438e-06	hProgM	-7.48162e-06	hProgM	-7.2438e-06	hProgM	-7.49699e-06	hProgM	-7.50308e-06	hProgM
										0.347959	hProgM	0.355139	hProgM	1.46651e-05	hProgM	1.82517e-05	hProgM			1.31988	hNbM	2.10915	hNbM	1.43747e-05	hNbM	7.48176e-06	hNbM													-7.36284e-06	hProgM	-7.49699e-06	hProgM	-7.36284e-06	hProgM	-7.50308e-06	hProgM	-7.50533e-06	hProgM
										0.339022	hProgM	0.353464	hProgM	1.46337e-05	hProgM	1.80567e-05	hProgM			1.31647	hNbM	2.10174	hNbM	1.42219e-05	hNbM	7.46613e-06	hNbM													-7.36316e-06	hProgM	-7.50308e-06	hProgM	-7.36316e-06	hProgM	-7.50533e-06	hProgM	-7.52915e-06	hProgM
										0.338713	hProgM	0.35219	hProgM	1.45189e-05	hProgM	1.80438e-05	hProgM			1.30971	hNbM	2.09393	hNbM	1.41568e-05	hNbM	7.28093e-06	hNbM													-7.38441e-06	hProgM	-7.52915e-06	hProgM	-7.38441e-06	hProgM	-7.52915e-06	hProgM	-7.58921e-06	hProgM
										0.335917	hProgM	0.351859	hProgM	1.44808e-05	hProgM	1.80176e-05	hProgM			1.30627	hNbM	2.09236	hNbM	1.39644e-05	hNbM	7.14189e-06	hNbM													-7.46997e-06	hProgM	-7.58921e-06	hProgM	-7.46997e-06	hProgM	-7.58921e-06	hProgM	-7.65211e-06	hProgM
										0.335734	hProgM	0.346182	hProgM	1.44636e-05	hProgM	1.77704e-05	hProgM			1.29605	hNbM	2.0861	hNbM	1.37096e-05	hNbM	6.71121e-06	hNbM													-7.48162e-06	hProgM	-7.65211e-06	hProgM	-7.48162e-06	hProgM	-7.65211e-06	hProgM	-7.68395e-06	hProgM
										0.330947	hProgM	0.338348	hProgM	1.44632e-05	hProgM	1.76415e-05	hProgM			1.29414	hNbM	2.0809	hNbM	1.3631e-05	hNbM	6.5093e-06	hNbM													-7.49699e-06	hProgM	-7.68395e-06	hProgM	-7.49699e-06	hProgM	-7.68395e-06	hProgM	-7.7443e-06	hProgM
										0.322391	hProgM	0.336038	hProgM	1.4441e-05	hProgM	1.73296e-05	hProgM			1.29254	hNbM	2.07938	hNbM	1.30998e-05	hNbM	6.02052e-06	hNbM													-7.50308e-06	hProgM	-7.7443e-06	hProgM	-7.50308e-06	hProgM	-7.7443e-06	hProgM	-7.7587e-06	hProgM
										0.321623	hProgM	0.334224	hProgM	1.44194e-05	hProgM	1.73079e-05	hProgM			1.26619	hNbM	2.05984	hNbM	1.17069e-05	hNbM	5.90014e-06	hNbM													-7.50533e-06	hProgM	-7.7587e-06	hProgM	-7.50533e-06	hProgM	-7.7587e-06	hProgM	-7.77125e-06	hProgM
										0.30527	hProgM	0.331998	hProgM	1.44187e-05	hProgM	1.72333e-05	hProgM			1.2654	hNbM	2.05787	hNbM	1.12687e-05	hNbM	5.72136e-06	hNbM													-7.52915e-06	hProgM	-7.77125e-06	hProgM	-7.52915e-06	hProgM	-7.77125e-06	hProgM	-7.81106e-06	hProgM
										0.30345	hProgM	0.331933	hProgM	1.43986e-05	hProgM	1.71146e-05	hProgM			1.25855	hNbM	2.05754	hNbM	1.12574e-05	hNbM	5.46115e-06	hNbM													-7.58921e-06	hProgM	-7.81106e-06	hProgM	-7.58921e-06	hProgM	-7.81106e-06	hProgM	-7.84459e-06	hProgM
										0.297755	hProgM	0.330814	hProgM	1.43663e-05	hProgM	1.70598e-05	hProgM			1.23924	hNbM	2.0563	hNbM	1.11286e-05	hNbM	5.37084e-06	hNbM													-7.65211e-06	hProgM	-7.84459e-06	hProgM	-7.65211e-06	hProgM	-7.84459e-06	hProgM	-7.8825e-06	hProgM
										0.296356	hProgM	0.326961	hProgM	1.4239e-05	hProgM	1.70069e-05	hProgM			1.23794	hNbM	2.0518	hNbM	1.05222e-05	hNbM	5.31683e-06	hNbM													-7.68395e-06	hProgM	-7.8825e-06	hProgM	-7.68395e-06	hProgM	-7.8825e-06	hProgM	-7.88783e-06	hProgM
										0.294744	hProgM	0.323215	hProgM	1.42219e-05	hProgM	1.6964e-05	hProgM			1.22962	hNbM	2.04393	hNbM	1.04851e-05	hNbM	5.13815e-06	hNbM													-7.7443e-06	hProgM	-7.88783e-06	hProgM	-7.7443e-06	hProgM	-7.88783e-06	hProgM	-7.91447e-06	hProgM
										0.294134	hProgM	0.31759	hProgM	1.41949e-05	hProgM	1.69255e-05	hProgM			1.21739	hNbM	2.03663	hNbM	1.01035e-05	hNbM	5.03354e-06	hNbM													-7.7587e-06	hProgM	-7.91447e-06	hProgM	-7.7587e-06	hProgM	-7.91447e-06	hProgM	-7.92524e-06	hProgM
										0.290731	hProgM	0.305488	hProgM	1.41913e-05	hProgM	1.68354e-05	hProgM			1.2054	hNbM	2.03457	hNbM	1.00591e-05	hNbM	5.02946e-06	hNbM													-7.77125e-06	hProgM	-7.92524e-06	hProgM	-7.77125e-06	hProgM	-7.92524e-06	hProgM	-7.96728e-06	hProgM
										0.289095	hProgM	0.304202	hProgM	1.41824e-05	hProgM	1.68019e-05	hProgM			1.20318	hNbM	2.01488	hNbM	9.78766e-06	hNbM	4.79932e-06	hNbM													-7.81106e-06	hProgM	-7.96728e-06	hProgM	-7.81106e-06	hProgM	-7.96728e-06	hProgM	-8.00282e-06	hProgM
										0.288908	hProgM	0.296413	hProgM	1.41451e-05	hProgM	1.67348e-05	hProgM			1.19938	hNbM	2.01363	hNbM	9.17748e-06	hNbM	4.6898e-06	hNbM													-7.84459e-06	hProgM	-8.00282e-06	hProgM	-7.84459e-06	hProgM	-8.00282e-06	hProgM	-8.00818e-06	hProgM
										0.287855	hProgM	0.291883	hProgM	1.41005e-05	hProgM	1.671e-05	hProgM			1.19669	hNbM	1.99707	hNbM	9.10718e-06	hNbM	4.56003e-06	hNbM													-7.8825e-06	hProgM	-8.00818e-06	hProgM	-7.8825e-06	hProgM	-8.00818e-06	hProgM	-8.05566e-06	hProgM
										0.285785	hProgM	0.289095	hProgM	1.41003e-05	hProgM	1.66667e-05	hProgM			1.19627	hNbM	1.99042	hNbM	8.90749e-06	hNbM	4.46041e-06	hNbM													-7.88783e-06	hProgM	-8.05566e-06	hProgM	-7.88783e-06	hProgM	-8.05566e-06	hProgM	-8.13406e-06	hProgM
										0.282424	hProgM	0.288908	hProgM	1.40486e-05	hProgM	1.65889e-05	hProgM			1.19322	hNbM	1.98776	hNbM	8.47572e-06	hNbM	4.41198e-06	hNbM													-7.91447e-06	hProgM	-8.13406e-06	hProgM	-7.92524e-06	hProgM	-8.13406e-06	hProgM	-8.179e-06	hProgM
										0.278658	hProgM	0.288468	hProgM	1.39974e-05	hProgM	1.65262e-05	hProgM			1.19215	hNbM	1.98316	hNbM	8.22264e-06	hNbM	4.03775e-06	hNbM													-7.92524e-06	hProgM	-8.179e-06	hProgM	-7.96728e-06	hProgM	-8.179e-06	hProgM	-8.21708e-06	hProgM
										0.274881	hProgM	0.287209	hProgM	1.39743e-05	hProgM	1.63657e-05	hProgM			1.19133	hNbM	1.982	hNbM	8.02933e-06	hNbM	3.99634e-06	hNbM													-7.96728e-06	hProgM	-8.21708e-06	hProgM	-8.00282e-06	hProgM	-8.21708e-06	hProgM	-8.25328e-06	hProgM
										0.274395	hProgM	0.286047	hProgM	1.39644e-05	hProgM	1.62844e-05	hProgM			1.1891	hNbM	1.98113	hNbM	7.70152e-06	hNbM	3.92741e-06	hNbM													-8.00282e-06	hProgM	-8.25328e-06	hProgM	-8.00818e-06	hProgM	-8.25328e-06	hProgM	-8.30972e-06	hProgM
										0.272999	hProgM	0.285934	hProgM	1.39111e-05	hProgM	1.62414e-05	hProgM			1.18768	hNbM	1.96913	hNbM	7.65968e-06	hNbM	3.79676e-06	hNbM													-8.00818e-06	hProgM	-8.30972e-06	hProgM	-8.05566e-06	hProgM	-8.30972e-06	hProgM	-8.32553e-06	hProgM
										0.268454	hProgM	0.284186	hProgM	1.38158e-05	hProgM	1.62016e-05	hProgM			1.18192	hNbM	1.96031	hNbM	7.48176e-06	hNbM	3.46949e-06	hNbM													-8.05566e-06	hProgM	-8.32553e-06	hProgM	-8.13406e-06	hProgM	-8.32553e-06	hProgM	-8.33998e-06	hProgM
										0.258252	hProgM	0.274217	hProgM	1.37291e-05	hProgM	1.61834e-05	hProgM			1.17607	hNbM	1.95669	hNbM	7.46613e-06	hNbM	3.46634e-06	hNbM													-8.13406e-06	hProgM	-8.33998e-06	hProgM	-8.179e-06	hProgM	-8.33998e-06	hProgM	-8.34997e-06	hProgM
										0.255225	hProgM	0.271436	hProgM	1.36503e-05	hProgM	1.60392e-05	hProgM			1.1757	hNbM	1.94855	hNbM	7.28093e-06	hNbM	3.39787e-06	hNbM													-8.179e-06	hProgM	-8.34997e-06	hProgM	-8.21708e-06	hProgM	-8.34997e-06	hProgM	-8.42856e-06	hProgM
										0.253538	hProgM	0.259544	hProgM	1.36502e-05	hProgM	1.59803e-05	hProgM			1.16793	hNbM	1.94747	hNbM	7.14189e-06	hNbM	3.33777e-06	hNbM													-8.21708e-06	hProgM	-8.42856e-06	hProgM	-8.25328e-06	hProgM	-8.42856e-06	hProgM	-8.43053e-06	hProgM
										0.252855	hProgM	0.246925	hProgM	1.3622e-05	hProgM	1.59741e-05	hProgM			1.16755	hNbM	1.94304	hNbM	6.71121e-06	hNbM	3.25225e-06	hNbM													-8.25328e-06	hProgM	-8.43053e-06	hProgM	-8.30972e-06	hProgM	-8.43053e-06	hProgM	-8.46306e-06	hProgM
										0.25132	hProgM	0.245932	hProgM	1.35395e-05	hProgM	1.59657e-05	hProgM			1.15926	hNbM	1.93731	hNbM	6.5093e-06	hNbM	3.16014e-06	hNbM													-8.30972e-06	hProgM	-8.46306e-06	hProgM	-8.32553e-06	hProgM	-8.46306e-06	hProgM	-8.48816e-06	hProgM
										0.245878	hProgM	0.244712	hProgM	1.35375e-05	hProgM	1.57573e-05	hProgM			1.15662	hNbM	1.92072	hNbM	6.29881e-06	hNbM	3.04236e-06	hNbM													-8.32553e-06	hProgM	-8.48816e-06	hProgM	-8.33998e-06	hProgM	-8.48816e-06	hProgM	-8.57809e-06	hProgM
										0.2396	hProgM	0.240128	hProgM	1.35336e-05	hProgM	1.56191e-05	hProgM			1.15631	hNbM	1.91984	hNbM	5.90014e-06	hNbM	2.89641e-06	hNbM													-8.33998e-06	hProgM	-8.57809e-06	hProgM	-8.34997e-06	hProgM	-8.57809e-06	hProgM	-8.65162e-06	hProgM
										0.234608	hProgM	0.23487	hProgM	1.35316e-05	hProgM	1.54804e-05	hProgM			1.1478	hNbM	1.91947	hNbM	5.72136e-06	hNbM	2.72217e-06	hNbM													-8.34997e-06	hProgM	-8.65162e-06	hProgM	-8.43053e-06	hProgM	-8.69272e-06	hProgM	-8.69272e-06	hProgM
										0.22313	hProgM	0.230421	hProgM	1.35173e-05	hProgM	1.54803e-05	hProgM			1.14553	hNbM	1.91647	hNbM	5.55659e-06	hNbM	2.6529e-06	hNbM													-8.42856e-06	hProgM	-8.71927e-06	hProgM	-8.46306e-06	hProgM	-8.71927e-06	hProgM	-8.71927e-06	hProgM
										0.219584	hProgM	0.22626	hProgM	1.35092e-05	hProgM	1.54285e-05	hProgM			1.14413	hNbM	1.909	hNbM	5.52848e-06	hNbM	2.62623e-06	hNbM													-8.43053e-06	hProgM	-8.74308e-06	hProgM	-8.48816e-06	hProgM	-8.74308e-06	hProgM	-8.74308e-06	hProgM
										0.219367	hProgM	0.219833	hProgM	1.34871e-05	hProgM	1.53741e-05	hProgM			1.1421	hNbM	1.9052	hNbM	5.46115e-06	hNbM	2.54936e-06	hNbM													-8.46306e-06	hProgM	-8.75325e-06	hProgM	-8.57809e-06	hProgM	-8.75325e-06	hProgM	-8.75325e-06	hProgM
										0.217596	hProgM	0.216108	hProgM	1.33491e-05	hProgM	1.53328e-05	hProgM			1.13011	hNbM	1.90326	hNbM	5.37084e-06	hNbM	2.51555e-06	hNbM													-8.48816e-06	hProgM	-8.76455e-06	hProgM	-8.65162e-06	hProgM	-8.76455e-06	hProgM	-8.76455e-06	hProgM
										0.213164	hProgM	0.215963	hProgM	1.331e-05	hProgM	1.52569e-05	hProgM			1.12976	hNbM	1.90202	hNbM	5.31683e-06	hNbM	1.89541e-06	hNbM													-8.57809e-06	hProgM	-8.79457e-06	hProgM	-8.69272e-06	hProgM	-8.79457e-06	hProgM	-8.79457e-06	hProgM
										0.20588	hProgM	0.204345	hProgM	1.30998e-05	hProgM	1.51942e-05	hProgM			1.12679	hNbM	1.9017	hNbM	5.13815e-06	hNbM	1.79004e-06	hNbM													-8.65162e-06	hProgM	-8.80213e-06	hProgM	-8.71927e-06	hProgM	-8.80213e-06	hProgM	-8.80213e-06	hProgM
										0.200335	hProgM	0.192272	hProgM	1.30966e-05	hProgM	1.50774e-05	hProgM			1.11496	hNbM	1.9013	hNbM	5.03354e-06	hNbM	1.0094e-06	hNbM													-8.69272e-06	hProgM	-8.88879e-06	hProgM	-8.74308e-06	hProgM	-8.88879e-06	hProgM	-8.88879e-06	hProgM
										0.196887	hProgM	0.185877	hProgM	1.30954e-05	hProgM	1.50234e-05	hProgM			1.09193	hNbM	1.90076	hNbM	5.02946e-06	hNbM	8.97606e-07	hNbM													-8.71927e-06	hProgM	-8.92168e-06	hProgM	-8.75325e-06	hProgM	-8.92168e-06	hProgM	-8.92168e-06	hProgM
										0.19673	hProgM	0.185206	hProgM	1.30939e-05	hProgM	1.48897e-05	hProgM			1.07811	hNbM	1.896	hNbM	4.6898e-06	hNbM	6.75845e-07	hNbM													-8.74308e-06	hProgM	-9.0009e-06	hProgM	-8.76455e-06	hProgM	-9.0009e-06	hProgM	-9.0009e-06	hProgM
										0.194203	hProgM	0.179875	hProgM	1.30863e-05	hProgM	1.48577e-05	hProgM			1.07579	hNbM	1.8947	hNbM	4.56003e-06	hNbM	6.60478e-07	hNbM													-8.75325e-06	hProgM	-9.00092e-06	hProgM	-8.79457e-06	hProgM	-9.00092e-06	hProgM	-9.00092e-06	hProgM
										0.18599	hProgM	0.169266	hProgM	1.30487e-05	hProgM	1.48231e-05	hProgM			1.07147	hNbM	1.86933	hNbM	4.46041e-06	hNbM	4.19724e-07	hNbM													-8.76455e-06	hProgM	-9.06847e-06	hProgM	-8.80213e-06	hProgM	-9.06847e-06	hProgM	-9.06847e-06	hProgM
										0.179875	hProgM	0.167911	hProgM	1.30336e-05	hProgM	1.47961e-05	hProgM			1.06616	hNbM	1.86884	hNbM	3.99634e-06	hNbM	4.17293e-07	hNbM													-8.79457e-06	hProgM	-9.07496e-06	hProgM	-8.88879e-06	hProgM	-9.07496e-06	hProgM	-9.07496e-06	hProgM
										0.179539	hProgM	0.158187	hProgM	1.30158e-05	hProgM	1.47917e-05	hProgM			1.05462	hNbM	1.85572	hNbM	3.92741e-06	hNbM	3.41353e-07	hNbM													-8.80213e-06	hProgM	-9.07567e-06	hProgM	-8.92168e-06	hProgM	-9.07567e-06	hProgM	-9.07567e-06	hProgM
										0.179182	hProgM	0.145799	hProgM	1.29947e-05	hProgM	1.47684e-05	hProgM			1.04978	hNbM	1.84352	hNbM	3.79676e-06	hNbM	2.93167e-07	hNbM													-8.88879e-06	hProgM	-9.13312e-06	hProgM	-9.0009e-06	hProgM	-9.13312e-06	hProgM	-9.13312e-06	hProgM
										0.151159	hProgM	0.143983	hProgM	1.29771e-05	hProgM	1.47679e-05	hProgM			1.0449	hNbM	1.83127	hNbM	3.49082e-06	hNbM	3.48194e-08	hNbM													-8.92168e-06	hProgM	-9.14455e-06	hProgM	-9.00092e-06	hProgM	-9.14455e-06	hProgM	-9.14455e-06	hProgM
										0.145799	hProgM	0.132127	hProgM	1.29114e-05	hProgM	1.47186e-05	hProgM			1.0408	hNbM	1.82984	hNbM	3.46949e-06	hNbM	9.13154e-09	hNbM													-9.0009e-06	hProgM	-9.17135e-06	hProgM	-9.06847e-06	hProgM	-9.17135e-06	hProgM	-9.17135e-06	hProgM
										0.143618	hProgM	0.0761727	hProgM	1.28257e-05	hProgM	1.46886e-05	hProgM			1.02053	hNbM	1.8197	hNbM	3.46634e-06	hNbM	-2.40669e-09	hNbM													-9.06847e-06	hProgM	-9.18209e-06	hProgM	-9.07496e-06	hProgM	-9.18209e-06	hProgM	-9.18209e-06	hProgM
										0.137623	hProgM	3.4953e-05	hProgM	1.28248e-05	hProgM	1.46651e-05	hProgM			1.01871	hNbM	1.81274	hNbM	3.33777e-06	hNbM	-1.6878e-07	hNbM													-9.07496e-06	hProgM	-9.20719e-06	hProgM	-9.07567e-06	hProgM	-9.20719e-06	hProgM	-9.20719e-06	hProgM
										0.136667	hProgM	3.22907e-05	hProgM	1.27162e-05	hProgM	1.44808e-05	hProgM			1.00819	hNbM	1.81271	hNbM	3.25225e-06	hNbM	-1.98578e-07	hNbM													-9.07567e-06	hProgM	-9.23242e-06	hProgM	-9.13312e-06	hProgM	-9.23242e-06	hProgM	-9.23242e-06	hProgM
										0.0864957	hProgM	3.2112e-05	hProgM	1.26664e-05	hProgM	1.44636e-05	hProgM			1.00737	hNbM	1.81101	hNbM	3.16014e-06	hNbM	-3.54146e-07	hNbM													-9.14455e-06	hProgM	-9.24078e-06	hProgM	-9.14455e-06	hProgM	-9.24078e-06	hProgM	-9.24078e-06	hProgM
										0.0682509	hProgM	2.96587e-05	hProgM	1.25862e-05	hProgM	1.44632e-05	hProgM			1.00013	hNbM	1.79748	hNbM	3.04236e-06	hNbM	-4.82892e-07	hNbM													-9.17135e-06	hProgM	-9.28337e-06	hProgM	-9.17135e-06	hProgM	-9.28337e-06	hProgM	-9.28337e-06	hProgM
										3.4953e-05	hProgM	2.70189e-05	hProgM	1.25848e-05	hProgM	1.4441e-05	hProgM			0.970723	hNbM	1.77649	hNbM	3.03016e-06	hNbM	-5.83922e-07	hNbM													-9.18209e-06	hProgM	-9.31305e-06	hProgM	-9.18209e-06	hProgM	-9.31305e-06	hProgM	-9.31305e-06	hProgM
										3.2112e-05	hProgM	2.63371e-05	hProgM	1.25691e-05	hProgM	1.44194e-05	hProgM			0.967274	hNbM	1.76757	hNbM	2.89641e-06	hNbM	-6.27141e-07	hNbM													-9.20719e-06	hProgM	-9.3564e-06	hProgM	-9.20719e-06	hProgM	-9.3564e-06	hProgM	-9.3564e-06	hProgM
										2.96587e-05	hProgM	2.6235e-05	hProgM	1.24886e-05	hProgM	1.44187e-05	hProgM			0.962366	hNbM	1.76706	hNbM	2.72217e-06	hNbM	-6.87636e-07	hNbM													-9.23242e-06	hProgM	-9.39977e-06	hProgM	-9.23242e-06	hProgM	-9.39977e-06	hProgM	-9.39977e-06	hProgM
										2.70189e-05	hProgM	2.60247e-05	hProgM	1.24649e-05	hProgM	1.43986e-05	hProgM			0.961968	hNbM	1.76653	hNbM	2.62623e-06	hNbM	-9.46538e-07	hNbM													-9.24078e-06	hProgM	-9.41769e-06	hProgM	-9.24078e-06	hProgM	-9.41769e-06	hProgM	-9.41769e-06	hProgM
										2.63371e-05	hProgM	2.5533e-05	hProgM	1.24041e-05	hProgM	1.43663e-05	hProgM			0.952215	hNbM	1.76573	hNbM	2.54936e-06	hNbM	-1.04161e-06	hNbM													-9.28337e-06	hProgM	-9.42372e-06	hProgM	-9.28337e-06	hProgM	-9.42372e-06	hProgM	-9.42372e-06	hProgM
										2.6235e-05	hProgM	2.45959e-05	hProgM	1.23413e-05	hProgM	1.4239e-05	hProgM			0.950086	hNbM	1.75055	hNbM	2.51555e-06	hNbM	-1.07216e-06	hNbM													-9.31305e-06	hProgM	-9.46261e-06	hProgM	-9.31305e-06	hProgM	-9.46261e-06	hProgM	-9.46261e-06	hProgM
										2.60247e-05	hProgM	2.3565e-05	hProgM	1.21988e-05	hProgM	1.42219e-05	hProgM			0.945858	hNbM	1.74245	hNbM	2.20596e-06	hNbM	-1.12961e-06	hNbM													-9.3564e-06	hProgM	-9.48992e-06	hProgM	-9.3564e-06	hProgM	-9.48992e-06	hProgM	-9.48992e-06	hProgM
										2.5533e-05	hProgM	2.3436e-05	hProgM	1.21495e-05	hProgM	1.41949e-05	hProgM			0.944564	hNbM	1.74086	hNbM	1.89541e-06	hNbM	-1.23706e-06	hNbM													-9.39977e-06	hProgM	-9.53646e-06	hProgM	-9.39977e-06	hProgM	-9.53646e-06	hProgM	-9.53646e-06	hProgM
										2.45959e-05	hProgM	2.3357e-05	hProgM	1.21467e-05	hProgM	1.41913e-05	hProgM			0.944431	hNbM	1.74048	hNbM	1.79004e-06	hNbM	-1.23755e-06	hNbM													-9.41769e-06	hProgM	-9.55389e-06	hProgM	-9.41769e-06	hProgM	-9.55389e-06	hProgM	-9.55389e-06	hProgM
										2.3565e-05	hProgM	2.296e-05	hProgM	1.21237e-05	hProgM	1.41824e-05	hProgM			0.941077	hNbM	1.73801	hNbM	1.48093e-06	hNbM	-1.24233e-06	hNbM													-9.42372e-06	hProgM	-9.68545e-06	hProgM	-9.42372e-06	hProgM	-9.68545e-06	hProgM	-9.68545e-06	hProgM
										2.3436e-05	hProgM	2.26135e-05	hProgM	1.20925e-05	hProgM	1.41451e-05	hProgM			0.927846	hNbM	1.73039	hNbM	1.31353e-06	hNbM	-1.71917e-06	hNbM													-9.46261e-06	hProgM	-9.73394e-06	hProgM	-9.46261e-06	hProgM	-9.73394e-06	hProgM	-9.73394e-06	hProgM
										2.3357e-05	hProgM	2.23762e-05	hProgM	1.20914e-05	hProgM	1.41005e-05	hProgM			0.927419	hNbM	1.72841	hNbM	1.12638e-06	hNbM	-2.41816e-06	hNbM													-9.48992e-06	hProgM	-9.76146e-06	hProgM	-9.48992e-06	hProgM	-9.76146e-06	hProgM	-9.76146e-06	hProgM
										2.296e-05	hProgM	2.22763e-05	hProgM	1.20446e-05	hProgM	1.41003e-05	hProgM			0.925574	hNbM	1.72728	hNbM	7.61366e-07	hNbM	-2.43247e-06	hNbM													-9.53646e-06	hProgM	-9.77248e-06	hProgM	-9.53646e-06	hProgM	-9.77248e-06	hProgM	-9.77248e-06	hProgM
										2.26135e-05	hProgM	2.22276e-05	hProgM	1.20262e-05	hProgM	1.40486e-05	hProgM			0.918134	hNbM	1.72374	hNbM	4.19724e-07	hNbM	-2.43809e-06	hNbM													-9.55389e-06	hProgM	-9.86567e-06	hProgM	-9.55389e-06	hProgM	-9.86567e-06	hProgM	-9.86567e-06	hProgM
										2.24142e-05	hProgM	2.21206e-05	hProgM	1.2015e-05	hProgM	1.39974e-05	hProgM			0.904511	hNbM	1.72123	hNbM	4.17293e-07	hNbM	-2.48536e-06	hNbM													-9.68545e-06	hProgM	-9.87273e-06	hProgM	-9.68545e-06	hProgM	-9.87273e-06	hProgM	-9.87273e-06	hProgM
										2.23762e-05	hProgM	2.17867e-05	hProgM	1.20097e-05	hProgM	1.39743e-05	hProgM			0.877588	hNbM	1.71939	hNbM	3.41353e-07	hNbM	-2.50017e-06	hNbM													-9.73394e-06	hProgM	-9.89192e-06	hProgM	-9.73394e-06	hProgM	-9.89192e-06	hProgM	-9.89192e-06	hProgM
										2.22763e-05	hProgM	2.09803e-05	hProgM	1.20067e-05	hProgM	1.39644e-05	hProgM			0.870139	hNbM	1.71896	hNbM	2.93167e-07	hNbM	-2.63797e-06	hNbM													-9.76146e-06	hProgM	-9.95099e-06	hProgM	-9.76146e-06	hProgM	-9.95099e-06	hProgM	-9.95099e-06	hProgM
										2.22276e-05	hProgM	2.06682e-05	hProgM	1.19998e-05	hProgM	1.38158e-05	hProgM			0.866841	hNbM	1.71739	hNbM	9.13154e-09	hNbM	-2.67902e-06	hNbM													-9.77248e-06	hProgM	-9.96639e-06	hProgM	-9.77248e-06	hProgM	-9.96639e-06	hProgM	-9.96639e-06	hProgM
										2.21206e-05	hProgM	2.04131e-05	hProgM	1.19785e-05	hProgM	1.37291e-05	hProgM			0.865927	hNbM	1.71387	hNbM	-2.40669e-09	hNbM	-2.68291e-06	hNbM													-9.86567e-06	hProgM	-9.9925e-06	hProgM	-9.86567e-06	hProgM	-9.9925e-06	hProgM	-9.9925e-06	hProgM
										2.17867e-05	hProgM	2.01842e-05	hProgM	1.19172e-05	hProgM	1.36503e-05	hProgM			0.856735	hNbM	1.71372	hNbM	-8.44442e-08	hNbM	-2.71764e-06	hNbM													-9.87273e-06	hProgM	-1.00835e-05	hProgM	-9.87273e-06	hProgM	-1.00835e-05	hProgM	-1.00835e-05	hProgM
										2.09803e-05	hProgM	1.97753e-05	hProgM	1.19048e-05	hProgM	1.36502e-05	hProgM			0.832859	hNbM	1.70797	hNbM	-1.6878e-07	hNbM	-2.76406e-06	hNbM													-9.89192e-06	hProgM	-1.00837e-05	hProgM	-9.89192e-06	hProgM	-1.00837e-05	hProgM	-1.00837e-05	hProgM
										2.06682e-05	hProgM	1.94523e-05	hProgM	1.18621e-05	hProgM	1.35395e-05	hProgM			0.827742	hNbM	1.70467	hNbM	-1.98578e-07	hNbM	-2.83647e-06	hNbM													-9.95099e-06	hProgM	-1.0095e-05	hProgM	-9.95099e-06	hProgM	-1.0095e-05	hProgM	-1.0095e-05	hProgM
										2.04131e-05	hProgM	1.9345e-05	hProgM	1.18499e-05	hProgM	1.35375e-05	hProgM			0.821646	hNbM	1.7024	hNbM	-3.54146e-07	hNbM	-2.88461e-06	hNbM													-9.96639e-06	hProgM	-1.0176e-05	hProgM	-9.96639e-06	hProgM	-1.0176e-05	hProgM	-1.0176e-05	hProgM
										2.01842e-05	hProgM	1.93431e-05	hProgM	1.17224e-05	hProgM	1.35336e-05	hProgM			0.816171	hNbM	1.68882	hNbM	-4.82892e-07	hNbM	-3.17382e-06	hNbM													-9.9925e-06	hProgM	-1.01886e-05	hProgM	-9.9925e-06	hProgM	-1.01886e-05	hProgM	-1.01886e-05	hProgM
										1.94523e-05	hProgM	1.90904e-05	hProgM	1.17133e-05	hProgM	1.35316e-05	hProgM			0.809044	hNbM	1.68087	hNbM	-5.83922e-07	hNbM	-3.24184e-06	hNbM													-1.00835e-05	hProgM	-1.02513e-05	hProgM	-1.00835e-05	hProgM	-1.02513e-05	hProgM	-1.02513e-05	hProgM
										1.9345e-05	hProgM	1.90518e-05	hProgM	1.16717e-05	hProgM	1.35173e-05	hProgM			0.801766	hNbM	1.67865	hNbM	-6.27141e-07	hNbM	-3.24805e-06	hNbM													-1.00837e-05	hProgM	-1.02921e-05	hProgM	-1.00837e-05	hProgM	-1.02921e-05	hProgM	-1.02921e-05	hProgM
										1.93431e-05	hProgM	1.89413e-05	hProgM	1.16629e-05	hProgM	1.35092e-05	hProgM			0.789948	hNbM	1.6659	hNbM	-6.87636e-07	hNbM	-3.42805e-06	hNbM													-1.0095e-05	hProgM	-1.0321e-05	hProgM	-1.0095e-05	hProgM	-1.0321e-05	hProgM	-1.0321e-05	hProgM
										1.90904e-05	hProgM	1.8922e-05	hProgM	1.16036e-05	hProgM	1.34871e-05	hProgM			0.777192	hNbM	1.66253	hNbM	-9.46538e-07	hNbM	-3.82106e-06	hNbM													-1.0176e-05	hProgM	-1.03253e-05	hProgM	-1.0176e-05	hProgM	-1.03253e-05	hProgM	-1.03253e-05	hProgM
										1.90518e-05	hProgM	1.88699e-05	hProgM	1.15145e-05	hProgM	1.33491e-05	hProgM			0.775415	hNbM	1.65535	hNbM	-1.04161e-06	hNbM	-3.83284e-06	hNbM													-1.01886e-05	hProgM	-1.04033e-05	hProgM	-1.01886e-05	hProgM	-1.04033e-05	hProgM	-1.04033e-05	hProgM
										1.89413e-05	hProgM	1.8865e-05	hProgM	1.14792e-05	hProgM	1.331e-05	hProgM			0.772351	hNbM	1.64729	hNbM	-1.07216e-06	hNbM	-3.90093e-06	hNbM													-1.02513e-05	hProgM	-1.04099e-05	hProgM	-1.02513e-05	hProgM	-1.04099e-05	hProgM	-1.04099e-05	hProgM
										1.8922e-05	hProgM	1.8574e-05	hProgM	1.14321e-05	hProgM	1.30966e-05	hProgM			0.746937	hNbM	1.64712	hNbM	-1.12961e-06	hNbM	-4.44684e-06	hNbM													-1.02921e-05	hProgM	-1.04174e-05	hProgM	-1.02921e-05	hProgM	-1.04174e-05	hProgM	-1.04174e-05	hProgM
										1.88699e-05	hProgM	1.85564e-05	hProgM	1.13991e-05	hProgM	1.30954e-05	hProgM			0.746354	hNbM	1.64616	hNbM	-1.23706e-06	hNbM	-4.52986e-06	hNbM													-1.0321e-05	hProgM	-1.0558e-05	hProgM	-1.0321e-05	hProgM	-1.0558e-05	hProgM	-1.0558e-05	hProgM
										1.8865e-05	hProgM	1.84848e-05	hProgM	1.12289e-05	hProgM	1.30939e-05	hProgM			0.745816	hNbM	1.6331	hNbM	-1.23755e-06	hNbM	-4.71094e-06	hNbM													-1.03253e-05	hProgM	-1.05637e-05	hProgM	-1.03253e-05	hProgM	-1.05637e-05	hProgM	-1.05637e-05	hProgM
										1.8574e-05	hProgM	1.84773e-05	hProgM	1.11497e-05	hProgM	1.30863e-05	hProgM			0.708922	hNbM	1.62548	hNbM	-1.24233e-06	hNbM	-4.77336e-06	hNbM													-1.04033e-05	hProgM	-1.05675e-05	hProgM	-1.04033e-05	hProgM	-1.05675e-05	hProgM	-1.05675e-05	hProgM
										1.85564e-05	hProgM	1.82517e-05	hProgM	1.11361e-05	hProgM	1.30487e-05	hProgM			0.697167	hNbM	1.60716	hNbM	-1.71917e-06	hNbM	-4.80993e-06	hNbM													-1.04099e-05	hProgM	-1.05845e-05	hProgM	-1.04099e-05	hProgM	-1.06813e-05	hProgM	-1.05845e-05	hProgM
										1.84848e-05	hProgM	1.80567e-05	hProgM	1.11286e-05	hProgM	1.30158e-05	hProgM			0.688503	hNbM	1.59408	hNbM	-2.15674e-06	hNbM	-4.94102e-06	hNbM													-1.04174e-05	hProgM	-1.06813e-05	hProgM	-1.04174e-05	hProgM	-1.06898e-05	hProgM	-1.06813e-05	hProgM
										1.84773e-05	hProgM	1.80438e-05	hProgM	1.11069e-05	hProgM	1.29947e-05	hProgM			0.687285	hNbM	1.59305	hNbM	-2.43247e-06	hNbM	-4.94601e-06	hNbM													-1.0558e-05	hProgM	-1.06898e-05	hProgM	-1.0558e-05	hProgM	-1.07178e-05	hProgM	-1.06898e-05	hProgM
										1.82517e-05	hProgM	1.77704e-05	hProgM	1.10616e-05	hProgM	1.29771e-05	hProgM			0.685048	hNbM	1.57868	hNbM	-2.43809e-06	hNbM	-5.18159e-06	hNbM													-1.05637e-05	hProgM	-1.07178e-05	hProgM	-1.05637e-05	hProgM	-1.07251e-05	hProgM	-1.07178e-05	hProgM
										1.80567e-05	hProgM	1.76415e-05	hProgM	1.10221e-05	hProgM	1.29114e-05	hProgM			0.684005	hNbM	1.56393	hNbM	-2.48536e-06	hNbM	-5.21796e-06	hNbM													-1.05675e-05	hProgM	-1.07251e-05	hProgM	-1.05675e-05	hProgM	-1.07932e-05	hProgM	-1.07251e-05	hProgM
										1.80438e-05	hProgM	1.73296e-05	hProgM	1.09985e-05	hProgM	1.28257e-05	hProgM			0.680877	hNbM	1.55893	hNbM	-2.50017e-06	hNbM	-5.27108e-06	hNbM													-1.06813e-05	hProgM	-1.07932e-05	hProgM	-1.05845e-05	hProgM	-1.08094e-05	hProgM	-1.07932e-05	hProgM
										1.77704e-05	hProgM	1.73079e-05	hProgM	1.0967e-05	hProgM	1.28248e-05	hProgM			0.664949	hNbM	1.55731	hNbM	-2.63797e-06	hNbM	-5.32432e-06	hNbM													-1.06898e-05	hProgM	-1.08094e-05	hProgM	-1.06813e-05	hProgM	-1.08652e-05	hProgM	-1.08094e-05	hProgM
										1.76415e-05	hProgM	1.70598e-05	hProgM	1.09651e-05	hProgM	1.27162e-05	hProgM			0.656775	hNbM	1.55462	hNbM	-2.67902e-06	hNbM	-5.42829e-06	hNbM													-1.07251e-05	hProgM	-1.08652e-05	hProgM	-1.06898e-05	hProgM	-1.08852e-05	hProgM	-1.08652e-05	hProgM
										1.73296e-05	hProgM	1.70069e-05	hProgM	1.09624e-05	hProgM	1.26664e-05	hProgM			0.65035	hNbM	1.5451	hNbM	-2.68291e-06	hNbM	-5.60696e-06	hNbM													-1.07932e-05	hProgM	-1.08852e-05	hProgM	-1.07178e-05	hProgM	-1.09711e-05	hProgM	-1.08852e-05	hProgM
										1.73079e-05	hProgM	1.6964e-05	hProgM	1.09113e-05	hProgM	1.25862e-05	hProgM			0.641799	hNbM	1.53574	hNbM	-2.71764e-06	hNbM	-5.93771e-06	hNbM													-1.08094e-05	hProgM	-1.09711e-05	hProgM	-1.07251e-05	hProgM	-1.09909e-05	hProgM	-1.09711e-05	hProgM
										1.71146e-05	hProgM	1.69255e-05	hProgM	1.08951e-05	hProgM	1.25848e-05	hProgM			0.640494	hNbM	1.53022	hNbM	-2.76406e-06	hNbM	-5.9632e-06	hNbM													-1.08652e-05	hProgM	-1.09909e-05	hProgM	-1.07932e-05	hProgM	-1.10143e-05	hProgM	-1.09909e-05	hProgM
										1.70598e-05	hProgM	1.68019e-05	hProgM	1.08577e-05	hProgM	1.25691e-05	hProgM			0.639441	hNbM	1.52435	hNbM	-2.83647e-06	hNbM	-6.13672e-06	hNbM													-1.08852e-05	hProgM	-1.10143e-05	hProgM	-1.08094e-05	hProgM	-1.1022e-05	hProgM	-1.10143e-05	hProgM
										1.6964e-05	hProgM	1.67348e-05	hProgM	1.08415e-05	hProgM	1.24886e-05	hProgM			0.636354	hNbM	1.52206	hNbM	-2.88461e-06	hNbM	-6.19562e-06	hNbM													-1.09711e-05	hProgM	-1.1022e-05	hProgM	-1.08852e-05	hProgM	-1.10558e-05	hProgM	-1.1022e-05	hProgM
										1.69255e-05	hProgM	1.671e-05	hProgM	1.07987e-05	hProgM	1.24649e-05	hProgM			0.635148	hNbM	1.52028	hNbM	-3.17382e-06	hNbM	-6.50419e-06	hNbM													-1.09909e-05	hProgM	-1.10558e-05	hProgM	-1.09711e-05	hProgM	-1.10942e-05	hProgM	-1.10558e-05	hProgM
										1.68019e-05	hProgM	1.66667e-05	hProgM	1.07573e-05	hProgM	1.24041e-05	hProgM			0.634908	hNbM	1.51517	hNbM	-3.24184e-06	hNbM	-6.58503e-06	hNbM													-1.10143e-05	hProgM	-1.10942e-05	hProgM	-1.09909e-05	hProgM	-1.11202e-05	hProgM	-1.10942e-05	hProgM
										1.67348e-05	hProgM	1.65889e-05	hProgM	1.06795e-05	hProgM	1.23413e-05	hProgM			0.632168	hNbM	1.50881	hNbM	-3.24805e-06	hNbM	-6.79359e-06	hNbM													-1.1022e-05	hProgM	-1.11202e-05	hProgM	-1.10143e-05	hProgM	-1.11339e-05	hProgM	-1.11202e-05	hProgM
										1.671e-05	hProgM	1.65262e-05	hProgM	1.06537e-05	hProgM	1.21988e-05	hProgM			0.631917	hNbM	1.4989	hNbM	-3.42805e-06	hNbM	-6.89632e-06	hNbM													-1.10558e-05	hProgM	-1.11339e-05	hProgM	-1.1022e-05	hProgM	-1.11462e-05	hProgM	-1.11339e-05	hProgM
										1.66667e-05	hProgM	1.63657e-05	hProgM	1.06523e-05	hProgM	1.21495e-05	hProgM			0.628099	hNbM	1.47323	hNbM	-3.82106e-06	hNbM	-7.02439e-06	hNbM													-1.10942e-05	hProgM	-1.11462e-05	hProgM	-1.10558e-05	hProgM	-1.11855e-05	hProgM	-1.11462e-05	hProgM
										1.65889e-05	hProgM	1.62844e-05	hProgM	1.06477e-05	hProgM	1.21467e-05	hProgM			0.627089	hNbM	1.46593	hNbM	-3.83284e-06	hNbM	-7.28717e-06	hNbM													-1.11202e-05	hProgM	-1.11855e-05	hProgM	-1.10942e-05	hProgM	-1.12619e-05	hProgM	-1.11855e-05	hProgM
										1.65262e-05	hProgM	1.62414e-05	hProgM	1.05983e-05	hProgM	1.21237e-05	hProgM			0.612762	hNbM	1.45557	hNbM	-4.44684e-06	hNbM	-7.36284e-06	hNbM													-1.11339e-05	hProgM	-1.12619e-05	hProgM	-1.11202e-05	hProgM	-1.12818e-05	hProgM	-1.12619e-05	hProgM
										1.63657e-05	hProgM	1.62016e-05	hProgM	1.05511e-05	hProgM	1.20925e-05	hProgM			0.606674	hNbM	1.45176	hNbM	-4.52986e-06	hNbM	-7.50533e-06	hNbM													-1.11462e-05	hProgM	-1.12818e-05	hProgM	-1.11339e-05	hProgM	-1.12829e-05	hProgM	-1.12818e-05	hProgM
										1.62844e-05	hProgM	1.61834e-05	hProgM	1.05222e-05	hProgM	1.20914e-05	hProgM			0.601012	hNbM	1.41551	hNbM	-4.77336e-06	hNbM	-7.77125e-06	hNbM													-1.11855e-05	hProgM	-1.12829e-05	hProgM	-1.11855e-05	hProgM	-1.14107e-05	hProgM	-1.12829e-05	hProgM
										1.62414e-05	hProgM	1.60392e-05	hProgM	1.04851e-05	hProgM	1.20446e-05	hProgM			0.595645	hNbM	1.40977	hNbM	-4.94102e-06	hNbM	-7.91681e-06	hNbM													-1.12619e-05	hProgM	-1.14107e-05	hProgM	-1.12619e-05	hProgM	-1.15086e-05	hProgM	-1.14107e-05	hProgM
										1.62016e-05	hProgM	1.59803e-05	hProgM	1.04846e-05	hProgM	1.2015e-05	hProgM			0.593008	hNbM	1.40053	hNbM	-5.18159e-06	hNbM	-8.75737e-06	hNbM													-1.12818e-05	hProgM	-1.15086e-05	hProgM	-1.12818e-05	hProgM	-1.15946e-05	hProgM	-1.15086e-05	hProgM
										1.61834e-05	hProgM	1.59741e-05	hProgM	1.04587e-05	hProgM	1.20097e-05	hProgM			0.569613	hNbM	1.39732	hNbM	-5.27108e-06	hNbM	-8.83876e-06	hNbM													-1.12829e-05	hProgM	-1.15946e-05	hProgM	-1.12829e-05	hProgM	-1.16784e-05	hProgM	-1.15946e-05	hProgM
										1.60392e-05	hProgM	1.59657e-05	hProgM	1.04522e-05	hProgM	1.20067e-05	hProgM			0.568513	hNbM	1.36527	hNbM	-5.32432e-06	hNbM	-9.73217e-06	hNbM													-1.14107e-05	hProgM	-1.16784e-05	hProgM	-1.14107e-05	hProgM	-1.16939e-05	hProgM	-1.16784e-05	hProgM
										1.59803e-05	hProgM	1.57573e-05	hProgM	1.04475e-05	hProgM	1.19998e-05	hProgM			0.565932	hNbM	1.36487	hNbM	-5.42829e-06	hNbM	-9.73394e-06	hNbM													-1.15086e-05	hProgM	-1.16939e-05	hProgM	-1.15086e-05	hProgM	-1.17828e-05	hProgM	-1.16939e-05	hProgM
										1.59741e-05	hProgM	1.56191e-05	hProgM	1.03352e-05	hProgM	1.19785e-05	hProgM			0.564983	hNbM	1.32649	hNbM	-5.93771e-06	hNbM	-9.92493e-06	hNbM													-1.15946e-05	hProgM	-1.17828e-05	hProgM	-1.15946e-05	hProgM	-1.18068e-05	hProgM	-1.17828e-05	hProgM
										1.59657e-05	hProgM	1.54804e-05	hProgM	1.02914e-05	hProgM	1.19172e-05	hProgM			0.560043	hNbM	1.32409	hNbM	-5.9632e-06	hNbM	-9.98739e-06	hNbM													-1.16784e-05	hProgM	-1.18068e-05	hProgM	-1.16784e-05	hProgM	-1.18555e-05	hProgM	-1.18068e-05	hProgM
										1.57573e-05	hProgM	1.54803e-05	hProgM	1.02865e-05	hProgM	1.19048e-05	hProgM			0.546666	hNbM	1.30911	hNbM	-6.79359e-06	hNbM	-1.00632e-05	hNbM													-1.16939e-05	hProgM	-1.18555e-05	hProgM	-1.16939e-05	hProgM	-1.1946e-05	hProgM	-1.18555e-05	hProgM
										1.56191e-05	hProgM	1.54285e-05	hProgM	1.027e-05	hProgM	1.18621e-05	hProgM			0.541193	hNbM	1.27588	hNbM	-7.02439e-06	hNbM	-1.0176e-05	hNbM													-1.17828e-05	hProgM	-1.1946e-05	hProgM	-1.17828e-05	hProgM	-1.19996e-05	hProgM	-1.1946e-05	hProgM
										1.54804e-05	hProgM	1.53741e-05	hProgM	1.02553e-05	hProgM	1.18499e-05	hProgM			0.537725	hNbM	1.2536	hNbM	-7.28717e-06	hNbM	-1.01886e-05	hNbM													-1.18068e-05	hProgM	-1.19996e-05	hProgM	-1.18068e-05	hProgM	-1.20158e-05	hProgM	-1.19996e-05	hProgM
										1.54803e-05	hProgM	1.53328e-05	hProgM	1.01554e-05	hProgM	1.1797e-05	hProgM			0.53345	hNbM	1.22537	hNbM	-7.50533e-06	hNbM	-1.0333e-05	hNbM													-1.18555e-05	hProgM	-1.20158e-05	hProgM	-1.18555e-05	hProgM	-1.20654e-05	hProgM	-1.20158e-05	hProgM
										1.54285e-05	hProgM	1.52569e-05	hProgM	1.01035e-05	hProgM	1.17224e-05	hProgM			0.517561	hNbM	1.21121	hNbM	-7.77125e-06	hNbM	-1.0508e-05	hNbM													-1.19996e-05	hProgM	-1.20654e-05	hProgM	-1.1946e-05	hProgM	-1.20878e-05	hProgM	-1.20654e-05	hProgM
										1.53328e-05	hProgM	1.51942e-05	hProgM	1.0099e-05	hProgM	1.17133e-05	hProgM			0.514651	hNbM	1.19215	hNbM	-8.83876e-06	hNbM	-1.07483e-05	hNbM													-1.20654e-05	hProgM	-1.20878e-05	hProgM	-1.19996e-05	hProgM	-1.211e-05	hProgM	-1.20878e-05	hProgM
										1.52569e-05	hProgM	1.50774e-05	hProgM	1.00254e-05	hProgM	1.16717e-05	hProgM			0.326398	hNbM	1.19149	hNbM	-9.46261e-06	hNbM	-1.09491e-05	hNbM													-1.20878e-05	hProgM	-1.211e-05	hProgM	-1.20158e-05	hProgM	-1.2129e-05	hProgM	-1.211e-05	hProgM
										1.51942e-05	hProgM	1.50234e-05	hProgM	1.00169e-05	hProgM	1.16629e-05	hProgM			0.279203	hNbM	1.15204	hNbM	-9.73217e-06	hNbM	-1.09909e-05	hNbM													-1.211e-05	hProgM	-1.2129e-05	hProgM	-1.20654e-05	hProgM	-1.21905e-05	hProgM	-1.2129e-05	hProgM
										1.50774e-05	hProgM	1.48897e-05	hProgM	1.00111e-05	hProgM	1.16036e-05	hProgM			1.90518e-05	hNbM	1.14864	hNbM	-9.73394e-06	hNbM	-1.13138e-05	hNbM													-1.2129e-05	hProgM	-1.21905e-05	hProgM	-1.20878e-05	hProgM	-1.24267e-05	hProgM	-1.21905e-05	hProgM
										1.50234e-05	hProgM	1.48577e-05	hProgM	1.00095e-05	hProgM	1.15145e-05	hProgM			1.56407e-05	hNbM	1.1421	hNbM	-1.0176e-05	hNbM	-1.15229e-05	hNbM													-1.21905e-05	hProgM	-1.24267e-05	hProgM	-1.211e-05	hProgM	-1.24931e-05	hProgM	-1.24267e-05	hProgM
										1.48897e-05	hProgM	1.48231e-05	hProgM	9.98313e-06	hProgM	1.14792e-05	hProgM			1.43747e-05	hNbM	1.13605	hNbM	-1.0508e-05	hNbM	-1.18216e-05	hNbM													-1.24267e-05	hProgM	-1.24931e-05	hProgM	-1.2129e-05	hProgM	-1.28568e-05	hProgM	-1.24931e-05	hProgM
										1.48577e-05	hProgM	1.47961e-05	hProgM	9.98069e-06	hProgM	1.14321e-05	hProgM			1.41568e-05	hNbM	1.11959	hNbM	-1.07483e-05	hNbM	-1.2129e-05	hNbM													-1.24931e-05	hProgM	-1.28568e-05	hProgM	-1.21905e-05	hProgM	-1.28916e-05	hProgM	-1.28568e-05	hProgM
										1.47961e-05	hProgM	1.47684e-05	hProgM	9.92944e-06	hProgM	1.13991e-05	hProgM			1.3631e-05	hNbM	1.10674	hNbM	-1.09491e-05	hNbM	-1.22475e-05	hNbM													-1.28568e-05	hProgM	-1.28916e-05	hProgM	-1.24267e-05	hProgM	-1.28989e-05	hProgM	-1.28916e-05	hProgM
										1.47917e-05	hProgM	1.47679e-05	hProgM	9.90436e-06	hProgM	1.12289e-05	hProgM			8.90749e-06	hNbM	1.10397	hNbM	-1.09909e-05	hNbM	-1.23281e-05	hNbM													-1.28916e-05	hProgM	-1.28989e-05	hProgM	-1.24931e-05	hProgM	-1.30446e-05	hProgM	-1.28989e-05	hProgM
										1.47684e-05	hProgM	1.47186e-05	hProgM	9.88597e-06	hProgM	1.11497e-05	hProgM			8.02933e-06	hNbM	1.06129	hNbM	-1.13138e-05	hNbM	-1.30806e-05	hNbM													-1.28989e-05	hProgM	-1.30446e-05	hProgM	-1.28568e-05	hProgM	-1.3175e-05	hProgM	-1.30446e-05	hProgM
										1.47679e-05	hProgM	1.46651e-05	hProgM	9.88591e-06	hProgM	1.11361e-05	hProgM			7.65968e-06	hNbM	1.04598	hNbM	-1.15229e-05	hNbM	-1.33624e-05	hNbM													-1.30446e-05	hProgM	-1.3175e-05	hProgM	-1.28916e-05	hProgM	-1.31849e-05	hProgM	-1.3175e-05	hProgM
										1.47186e-05	hProgM	1.46337e-05	hProgM	9.78766e-06	hProgM	1.11286e-05	hProgM			5.03354e-06	hNbM	1.04494	hNbM	-1.18216e-05	hNbM	-1.34833e-05	hNbM													-1.3175e-05	hProgM	-1.31849e-05	hProgM	-1.28989e-05	hProgM	-1.32949e-05	hProgM	-1.31849e-05	hProgM
										1.46886e-05	hProgM	1.45189e-05	hProgM	9.71164e-06	hProgM	1.11069e-05	hProgM			5.02946e-06	hNbM	1.02051	hNbM	-1.2129e-05	hNbM	-1.40442e-05	hNbM													-1.31849e-05	hProgM	-1.32949e-05	hProgM	-1.30446e-05	hProgM	-1.33092e-05	hProgM	-1.32949e-05	hProgM
										1.46651e-05	hProgM	1.44808e-05	hProgM	9.70733e-06	hProgM	1.10616e-05	hProgM			3.79676e-06	hNbM	1.01611	hNbM	-1.22475e-05	hNbM	-1.44156e-05	hNbM													-1.32949e-05	hProgM	-1.33092e-05	hProgM	-1.3175e-05	hProgM	-1.33419e-05	hProgM	-1.33092e-05	hProgM
										1.45189e-05	hProgM	1.44636e-05	hProgM	9.69545e-06	hProgM	1.10221e-05	hProgM			3.46949e-06	hNbM	1.00666	hNbM	-1.33624e-05	hNbM	-1.45813e-05	hNbM													-1.33092e-05	hProgM	-1.33419e-05	hProgM	-1.31849e-05	hProgM	-1.33624e-05	hProgM	-1.33419e-05	hProgM
										1.44808e-05	hProgM	1.44632e-05	hProgM	9.68899e-06	hProgM	1.09985e-05	hProgM			1.12638e-06	hNbM	1.00046	hNbM	-1.34833e-05	hNbM	-1.47044e-05	hNbM													-1.33419e-05	hProgM	-1.34643e-05	hProgM	-1.32949e-05	hProgM	-1.34643e-05	hProgM	-1.33624e-05	hProgM
										1.44636e-05	hProgM	1.4441e-05	hProgM	9.62982e-06	hProgM	1.0967e-05	hProgM			3.48194e-08	hNbM	0.992592	hNbM	-1.40442e-05	hNbM	-1.51167e-05	hNbM													-1.33624e-05	hProgM	-1.35203e-05	hProgM	-1.33092e-05	hProgM	-1.35203e-05	hProgM	-1.34643e-05	hProgM
										1.44632e-05	hProgM	1.43986e-05	hProgM	9.61371e-06	hProgM	1.09651e-05	hProgM			-1.98578e-07	hNbM	0.960604	hNbM	-1.44156e-05	hNbM	-1.53789e-05	hNbM													-1.34643e-05	hProgM	-1.35217e-05	hProgM	-1.33419e-05	hProgM	-1.35217e-05	hProgM	-1.35203e-05	hProgM
										1.4441e-05	hProgM	1.43663e-05	hProgM	9.57874e-06	hProgM	1.09624e-05	hProgM			-5.83922e-07	hNbM	0.904511	hNbM	-1.45813e-05	hNbM	-1.55209e-05	hNbM													-1.35203e-05	hProgM	-1.38064e-05	hProgM	-1.33624e-05	hProgM	-1.38064e-05	hProgM	-1.35217e-05	hProgM
										1.44187e-05	hProgM	1.4239e-05	hProgM	9.57779e-06	hProgM	1.08951e-05	hProgM			-1.07216e-06	hNbM	0.893959	hNbM	-1.47044e-05	hNbM	-1.55782e-05	hNbM													-1.35217e-05	hProgM	-1.38081e-05	hProgM	-1.34643e-05	hProgM	-1.38081e-05	hProgM	-1.38064e-05	hProgM
										1.43986e-05	hProgM	1.42219e-05	hProgM	9.55185e-06	hProgM	1.08577e-05	hProgM			-1.12961e-06	hNbM	0.827742	hNbM	-1.53789e-05	hNbM	-1.57797e-05	hNbM													-1.38064e-05	hProgM	-1.39271e-05	hProgM	-1.35203e-05	hProgM	-1.39271e-05	hProgM	-1.38081e-05	hProgM
										1.43663e-05	hProgM	1.41949e-05	hProgM	9.51313e-06	hProgM	1.08415e-05	hProgM			-2.15674e-06	hNbM	0.777192	hNbM	-1.55209e-05	hNbM	-1.59459e-05	hNbM													-1.38081e-05	hProgM	-1.3941e-05	hProgM	-1.35217e-05	hProgM	-1.3941e-05	hProgM	-1.39271e-05	hProgM
										1.4239e-05	hProgM	1.41824e-05	hProgM	9.50652e-06	hProgM	1.07987e-05	hProgM			-2.68291e-06	hNbM	0.777155	hNbM	-1.57797e-05	hNbM	-1.6835e-05	hNbM													-1.39271e-05	hProgM	-1.40442e-05	hProgM	-1.38064e-05	hProgM	-1.40442e-05	hProgM	-1.3941e-05	hProgM
										1.42219e-05	hProgM	1.41451e-05	hProgM	9.4869e-06	hProgM	1.07573e-05	hProgM			-3.24805e-06	hNbM	0.772792	hNbM	-1.6835e-05	hNbM	-1.71079e-05	hNbM													-1.3941e-05	hProgM	-1.4093e-05	hProgM	-1.38081e-05	hProgM	-1.4093e-05	hProgM	-1.40442e-05	hProgM
										1.41949e-05	hProgM	1.41003e-05	hProgM	9.47952e-06	hProgM	1.06795e-05	hProgM			-4.71094e-06	hNbM	0.73664	hNbM	-1.71079e-05	hNbM	-1.71487e-05	hNbM													-1.40442e-05	hProgM	-1.4183e-05	hProgM	-1.39271e-05	hProgM	-1.4183e-05	hProgM	-1.4093e-05	hProgM
										1.41913e-05	hProgM	1.40486e-05	hProgM	9.44775e-06	hProgM	1.06537e-05	hProgM			-4.77336e-06	hNbM	0.706776	hNbM	-1.71487e-05	hNbM	-1.73773e-05	hNbM													-1.4093e-05	hProgM	-1.45271e-05	hProgM	-1.3941e-05	hProgM	-1.45271e-05	hProgM	-1.45271e-05	hProgM
										1.41824e-05	hProgM	1.39974e-05	hProgM	9.44127e-06	hProgM	1.06523e-05	hProgM			-4.94102e-06	hNbM	0.683307	hNbM	-1.73773e-05	hNbM	-1.82112e-05	hNbM													-1.4183e-05	hProgM	-1.45813e-05	hProgM	-1.40442e-05	hProgM	-1.45813e-05	hProgM	-1.45813e-05	hProgM
										1.41451e-05	hProgM	1.39743e-05	hProgM	9.41924e-06	hProgM	1.06477e-05	hProgM			-5.07848e-06	hNbM	0.672173	hNbM	-1.82112e-05	hNbM	-1.8505e-05	hNbM													-1.45271e-05	hProgM	-1.45902e-05	hProgM	-1.4093e-05	hProgM	-1.45902e-05	hProgM	-1.45902e-05	hProgM
										1.41003e-05	hProgM	1.39644e-05	hProgM	9.39801e-06	hProgM	1.05983e-05	hProgM			-7.50533e-06	hNbM	0.635165	hNbM	-1.90485e-05	hNbM	-1.90485e-05	hNbM													-1.45813e-05	hProgM	-1.46029e-05	hProgM	-1.4183e-05	hProgM	-1.46029e-05	hProgM	-1.46029e-05	hProgM
										1.40486e-05	hProgM	1.39111e-05	hProgM	9.38925e-06	hProgM	1.05222e-05	hProgM			-1.34833e-05	hNbM	0.633828	hNbM	-1.94978e-05	hNbM	-1.94978e-05	hNbM													-1.45902e-05	hProgM	-1.47339e-05	hProgM	-1.45271e-05	hProgM	-1.47339e-05	hProgM	-1.47339e-05	hProgM
										1.39974e-05	hProgM	1.38158e-05	hProgM	9.35192e-06	hProgM	1.04851e-05	hProgM			-1.40442e-05	hNbM	0.587699	hNbM	-1.98301e-05	hNbM	-1.98301e-05	hNbM													-1.46029e-05	hProgM	-1.48584e-05	hProgM	-1.45902e-05	hProgM	-1.48584e-05	hProgM	-1.48584e-05	hProgM
										1.39743e-05	hProgM	1.37291e-05	hProgM	9.31075e-06	hProgM	1.04846e-05	hProgM			-1.55209e-05	hNbM	0.564983	hNbM	-2.11983e-05	hNbM	-2.11983e-05	hNbM													-1.47339e-05	hProgM	-1.49363e-05	hProgM	-1.46029e-05	hProgM	-1.49363e-05	hProgM	-1.49363e-05	hProgM
										1.39644e-05	hProgM	1.36503e-05	hProgM	9.26976e-06	hProgM	1.04587e-05	hProgM			-1.6835e-05	hNbM	0.396653	hNbM	-2.18315e-05	hNbM	-2.18315e-05	hNbM													-1.48584e-05	hProgM	-1.50076e-05	hProgM	-1.47339e-05	hProgM	-1.50076e-05	hProgM	-1.50076e-05	hProgM
										1.39111e-05	hProgM	1.36502e-05	hProgM	9.23493e-06	hProgM	1.04522e-05	hProgM			-1.94978e-05	hNbM	-3.82106e-06	hNbM	-2.20648e-05	hNbM	-2.30174e-05	hNbM													-1.49363e-05	hProgM	-1.50828e-05	hProgM	-1.48584e-05	hProgM	-1.50828e-05	hProgM	-1.50828e-05	hProgM
										1.38158e-05	hProgM	1.3622e-05	hProgM	9.20729e-06	hProgM	1.04475e-05	hProgM			-1.98301e-05	hNbM	-6.6651e-06	hNbM	-2.30174e-05	hNbM	-2.70499e-05	hNbM													-1.50076e-05	hProgM	-1.50852e-05	hProgM	-1.49363e-05	hProgM	-1.50852e-05	hProgM	-1.50852e-05	hProgM
										1.37291e-05	hProgM	1.35395e-05	hProgM	9.20167e-06	hProgM	1.03352e-05	hProgM			-2.70499e-05	hNbM	-1.6835e-05	hNbM	-2.70499e-05	hNbM	-2.99309e-05	hNbM													-1.50828e-05	hProgM	-1.51771e-05	hProgM	-1.50852e-05	hProgM	-1.51771e-05	hProgM	-1.51771e-05	hProgM
										1.3622e-05	hProgM	1.35375e-05	hProgM	9.16282e-06	hProgM	1.02914e-05	hProgM			2.03175	hNbML1	3.26737	hNbML1	2.14534	hNbML1	1.63565	hNbML1													-1.50852e-05	hProgM	-1.52283e-05	hProgM	-1.51771e-05	hProgM	-1.52283e-05	hProgM	-1.52283e-05	hProgM
										1.35395e-05	hProgM	1.35336e-05	hProgM	9.14879e-06	hProgM	1.02865e-05	hProgM			2.01556	hNbML1	2.95709	hNbML1	2.11758	hNbML1	1.33412	hNbML1													-1.51771e-05	hProgM	-1.52549e-05	hProgM	-1.52283e-05	hProgM	-1.52549e-05	hProgM	-1.52549e-05	hProgM
										1.35375e-05	hProgM	1.35316e-05	hProgM	9.14049e-06	hProgM	1.027e-05	hProgM			1.95808	hNbML1	2.87213	hNbML1	2.00156	hNbML1	1.19914	hNbML1													-1.52283e-05	hProgM	-1.54533e-05	hProgM	-1.52549e-05	hProgM	-1.54533e-05	hProgM	-1.54533e-05	hProgM
										1.35336e-05	hProgM	1.35173e-05	hProgM	9.08131e-06	hProgM	1.02553e-05	hProgM			1.9516	hNbML1	2.8511	hNbML1	1.86594	hNbML1	1.14216	hNbML1													-1.52549e-05	hProgM	-1.55154e-05	hProgM	-1.54533e-05	hProgM	-1.55154e-05	hProgM	-1.55154e-05	hProgM
										1.35316e-05	hProgM	1.35092e-05	hProgM	9.08086e-06	hProgM	1.01554e-05	hProgM			1.80002	hNbML1	2.81912	hNbML1	1.77558	hNbML1	1.11256	hNbML1													-1.54533e-05	hProgM	-1.55717e-05	hProgM	-1.55154e-05	hProgM	-1.55717e-05	hProgM	-1.55717e-05	hProgM
										1.35173e-05	hProgM	1.34871e-05	hProgM	9.0764e-06	hProgM	1.01035e-05	hProgM			1.76421	hNbML1	2.81862	hNbML1	1.74274	hNbML1	0.954626	hNbML1													-1.55154e-05	hProgM	-1.55893e-05	hProgM	-1.55717e-05	hProgM	-1.55893e-05	hProgM	-1.55893e-05	hProgM
										1.34871e-05	hProgM	1.33491e-05	hProgM	9.06054e-06	hProgM	1.0099e-05	hProgM			1.72324	hNbML1	2.77878	hNbML1	1.6921	hNbML1	0.901714	hNbML1													-1.55717e-05	hProgM	-1.56427e-05	hProgM	-1.55893e-05	hProgM	-1.56427e-05	hProgM	-1.56427e-05	hProgM
										1.33491e-05	hProgM	1.30998e-05	hProgM	8.95566e-06	hProgM	1.00254e-05	hProgM			1.68564	hNbML1	2.75655	hNbML1	1.61997	hNbML1	0.822311	hNbML1													-1.55893e-05	hProgM	-1.5687e-05	hProgM	-1.56427e-05	hProgM	-1.5687e-05	hProgM	-1.5687e-05	hProgM
										1.331e-05	hProgM	1.30966e-05	hProgM	8.931e-06	hProgM	1.00169e-05	hProgM			1.67065	hNbML1	2.7263	hNbML1	1.60775	hNbML1	0.80008	hNbML1													-1.56427e-05	hProgM	-1.57953e-05	hProgM	-1.5687e-05	hProgM	-1.57953e-05	hProgM	-1.57953e-05	hProgM
										1.30998e-05	hProgM	1.30954e-05	hProgM	8.92995e-06	hProgM	1.00111e-05	hProgM			1.63173	hNbML1	2.72044	hNbML1	1.58063	hNbML1	0.759097	hNbML1													-1.5687e-05	hProgM	-1.59459e-05	hProgM	-1.57953e-05	hProgM	-1.59459e-05	hProgM	-1.59459e-05	hProgM
										1.30966e-05	hProgM	1.30939e-05	hProgM	8.9279e-06	hProgM	1.00095e-05	hProgM			1.60234	hNbML1	2.71604	hNbML1	1.549	hNbML1	0.730594	hNbML1													-1.57953e-05	hProgM	-1.60169e-05	hProgM	-1.59459e-05	hProgM	-1.60169e-05	hProgM	-1.60169e-05	hProgM
										1.30954e-05	hProgM	1.30487e-05	hProgM	8.91753e-06	hProgM	9.98313e-06	hProgM			1.59003	hNbML1	2.68459	hNbML1	1.53393	hNbML1	0.655803	hNbML1													-1.59459e-05	hProgM	-1.60806e-05	hProgM	-1.60169e-05	hProgM	-1.60806e-05	hProgM	-1.60806e-05	hProgM
										1.30939e-05	hProgM	1.30336e-05	hProgM	8.90749e-06	hProgM	9.98069e-06	hProgM			1.58231	hNbML1	2.67768	hNbML1	1.52143	hNbML1	0.644603	hNbML1													-1.60169e-05	hProgM	-1.62562e-05	hProgM	-1.60806e-05	hProgM	-1.62562e-05	hProgM	-1.62562e-05	hProgM
										1.30487e-05	hProgM	1.30158e-05	hProgM	8.90356e-06	hProgM	9.92944e-06	hProgM			1.56251	hNbML1	2.66003	hNbML1	1.51759	hNbML1	0.640675	hNbML1													-1.60806e-05	hProgM	-1.63458e-05	hProgM	-1.62562e-05	hProgM	-1.63458e-05	hProgM	-1.63458e-05	hProgM
										1.30336e-05	hProgM	1.29947e-05	hProgM	8.88281e-06	hProgM	9.90436e-06	hProgM			1.55114	hNbML1	2.65222	hNbML1	1.49965	hNbML1	0.639053	hNbML1													-1.62562e-05	hProgM	-1.63765e-05	hProgM	-1.63458e-05	hProgM	-1.63765e-05	hProgM	-1.63765e-05	hProgM
										1.30158e-05	hProgM	1.29771e-05	hProgM	8.84594e-06	hProgM	9.88597e-06	hProgM			1.54594	hNbML1	2.63573	hNbML1	1.48762	hNbML1	0.634981	hNbML1													-1.63765e-05	hProgM	-1.64165e-05	hProgM	-1.63765e-05	hProgM	-1.64165e-05	hProgM	-1.64165e-05	hProgM
										1.29947e-05	hProgM	1.29114e-05	hProgM	8.81023e-06	hProgM	9.88591e-06	hProgM			1.53805	hNbML1	2.62476	hNbML1	1.45281	hNbML1	0.627804	hNbML1													-1.64165e-05	hProgM	-1.65432e-05	hProgM	-1.64165e-05	hProgM	-1.65432e-05	hProgM	-1.65432e-05	hProgM
										1.29771e-05	hProgM	1.28257e-05	hProgM	8.77784e-06	hProgM	9.78766e-06	hProgM			1.53585	hNbML1	2.58154	hNbML1	1.44503	hNbML1	0.62277	hNbML1													-1.65432e-05	hProgM	-1.68193e-05	hProgM	-1.65432e-05	hProgM	-1.68193e-05	hProgM	-1.68193e-05	hProgM
										1.29114e-05	hProgM	1.28248e-05	hProgM	8.77295e-06	hProgM	9.71164e-06	hProgM			1.53279	hNbML1	2.57709	hNbML1	1.44473	hNbML1	0.617679	hNbML1													-1.68193e-05	hProgM	-1.687e-05	hProgM	-1.68193e-05	hProgM	-1.687e-05	hProgM	-1.687e-05	hProgM
										1.28257e-05	hProgM	1.27162e-05	hProgM	8.76556e-06	hProgM	9.70733e-06	hProgM			1.50638	hNbML1	2.56223	hNbML1	1.43392	hNbML1	0.598014	hNbML1													-1.687e-05	hProgM	-1.69972e-05	hProgM	-1.687e-05	hProgM	-1.69972e-05	hProgM	-1.69972e-05	hProgM
										1.28248e-05	hProgM	1.26664e-05	hProgM	8.63896e-06	hProgM	9.69545e-06	hProgM			1.43022	hNbML1	2.54094	hNbML1	1.41392	hNbML1	0.59184	hNbML1													-1.69972e-05	hProgM	-1.70089e-05	hProgM	-1.69972e-05	hProgM	-1.70089e-05	hProgM	-1.70089e-05	hProgM
										1.27162e-05	hProgM	1.25862e-05	hProgM	8.62628e-06	hProgM	9.68899e-06	hProgM			1.41665	hNbML1	2.53132	hNbML1	1.40708	hNbML1	0.575214	hNbML1													-1.70089e-05	hProgM	-1.70176e-05	hProgM	-1.70089e-05	hProgM	-1.70176e-05	hProgM	-1.70176e-05	hProgM
										1.26664e-05	hProgM	1.25848e-05	hProgM	8.62563e-06	hProgM	9.62982e-06	hProgM			1.41589	hNbML1	2.52209	hNbML1	1.40525	hNbML1	0.553001	hNbML1													-1.70176e-05	hProgM	-1.70308e-05	hProgM	-1.70176e-05	hProgM	-1.70308e-05	hProgM	-1.70308e-05	hProgM
										1.25862e-05	hProgM	1.25691e-05	hProgM	8.6158e-06	hProgM	9.61371e-06	hProgM			1.41477	hNbML1	2.51983	hNbML1	1.40489	hNbML1	0.547952	hNbML1													-1.70308e-05	hProgM	-1.71557e-05	hProgM	-1.70308e-05	hProgM	-1.71557e-05	hProgM	-1.71557e-05	hProgM
										1.25848e-05	hProgM	1.24886e-05	hProgM	8.59793e-06	hProgM	9.57874e-06	hProgM			1.40725	hNbML1	2.49348	hNbML1	1.38832	hNbML1	0.541466	hNbML1													-1.71557e-05	hProgM	-1.72474e-05	hProgM	-1.71557e-05	hProgM	-1.72474e-05	hProgM	-1.72474e-05	hProgM
										1.25691e-05	hProgM	1.24041e-05	hProgM	8.55672e-06	hProgM	9.57779e-06	hProgM			1.40708	hNbML1	2.49099	hNbML1	1.36154	hNbML1	0.540938	hNbML1													-1.72474e-05	hProgM	-1.73371e-05	hProgM	-1.72474e-05	hProgM	-1.73371e-05	hProgM	-1.73371e-05	hProgM
										1.24886e-05	hProgM	1.23413e-05	hProgM	8.52443e-06	hProgM	9.55185e-06	hProgM			1.40525	hNbML1	2.47619	hNbML1	1.30607	hNbML1	0.521657	hNbML1													-1.73371e-05	hProgM	-1.76316e-05	hProgM	-1.73371e-05	hProgM	-1.76316e-05	hProgM	-1.76316e-05	hProgM
										1.24649e-05	hProgM	1.21988e-05	hProgM	8.44143e-06	hProgM	9.51313e-06	hProgM			1.40224	hNbML1	2.44064	hNbML1	1.2757	hNbML1	0.519142	hNbML1													-1.76316e-05	hProgM	-1.77136e-05	hProgM	-1.76316e-05	hProgM	-1.77136e-05	hProgM	-1.77136e-05	hProgM
										1.24041e-05	hProgM	1.21495e-05	hProgM	8.40609e-06	hProgM	9.50652e-06	hProgM			1.39979	hNbML1	2.43488	hNbML1	1.26212	hNbML1	0.501172	hNbML1													-1.77136e-05	hProgM	-1.78127e-05	hProgM	-1.77136e-05	hProgM	-1.78127e-05	hProgM	-1.78127e-05	hProgM
										1.23413e-05	hProgM	1.21467e-05	hProgM	8.37511e-06	hProgM	9.4869e-06	hProgM			1.37649	hNbML1	2.42852	hNbML1	1.25174	hNbML1	0.495732	hNbML1													-1.78127e-05	hProgM	-1.79438e-05	hProgM	-1.78127e-05	hProgM	-1.79438e-05	hProgM	-1.79438e-05	hProgM
										1.21988e-05	hProgM	1.21237e-05	hProgM	8.36619e-06	hProgM	9.47952e-06	hProgM			1.36957	hNbML1	2.38982	hNbML1	1.22958	hNbML1	0.488747	hNbML1													-1.79438e-05	hProgM	-1.80965e-05	hProgM	-1.79438e-05	hProgM	-1.80965e-05	hProgM	-1.80965e-05	hProgM
										1.21467e-05	hProgM	1.20925e-05	hProgM	8.36208e-06	hProgM	9.44775e-06	hProgM			1.36683	hNbML1	2.36781	hNbML1	1.22092	hNbML1	0.48232	hNbML1													-1.80965e-05	hProgM	-1.81106e-05	hProgM	-1.80965e-05	hProgM	-1.81106e-05	hProgM	-1.81106e-05	hProgM
										1.21237e-05	hProgM	1.20914e-05	hProgM	8.35568e-06	hProgM	9.44127e-06	hProgM			1.3658	hNbML1	2.35586	hNbML1	1.19914	hNbML1	0.478808	hNbML1													-1.81106e-05	hProgM	-1.81912e-05	hProgM	-1.81106e-05	hProgM	-1.81912e-05	hProgM	-1.81912e-05	hProgM
										1.20925e-05	hProgM	1.20446e-05	hProgM	8.35327e-06	hProgM	9.41924e-06	hProgM			1.36168	hNbML1	2.3482	hNbML1	1.19359	hNbML1	0.475776	hNbML1													-1.81912e-05	hProgM	-1.83602e-05	hProgM	-1.81912e-05	hProgM	-1.83602e-05	hProgM	-1.83602e-05	hProgM
										1.20914e-05	hProgM	1.20262e-05	hProgM	8.32288e-06	hProgM	9.41915e-06	hProgM			1.35931	hNbML1	2.34035	hNbML1	1.17316	hNbML1	0.468876	hNbML1													-1.83602e-05	hProgM	-1.83629e-05	hProgM	-1.83602e-05	hProgM	-1.83629e-05	hProgM	-1.83629e-05	hProgM
										1.20446e-05	hProgM	1.2015e-05	hProgM	8.31238e-06	hProgM	9.39801e-06	hProgM			1.35481	hNbML1	2.33956	hNbML1	1.16925	hNbML1	0.466922	hNbML1													-1.83629e-05	hProgM	-1.83821e-05	hProgM	-1.83629e-05	hProgM	-1.83821e-05	hProgM	-1.83821e-05	hProgM
										1.20262e-05	hProgM	1.20097e-05	hProgM	8.26094e-06	hProgM	9.38925e-06	hProgM			1.33937	hNbML1	2.33496	hNbML1	1.16182	hNbML1	0.462791	hNbML1													-1.83821e-05	hProgM	-1.9035e-05	hProgM	-1.83821e-05	hProgM	-1.9035e-05	hProgM	-1.9035e-05	hProgM
										1.2015e-05	hProgM	1.20067e-05	hProgM	8.24074e-06	hProgM	9.35192e-06	hProgM			1.32954	hNbML1	2.31843	hNbML1	1.14488	hNbML1	0.387921	hNbML1													-1.9035e-05	hProgM	-1.90841e-05	hProgM	-1.9035e-05	hProgM	-1.90841e-05	hProgM	-1.90841e-05	hProgM
										1.20067e-05	hProgM	1.19998e-05	hProgM	8.23528e-06	hProgM	9.31075e-06	hProgM			1.31562	hNbML1	2.31783	hNbML1	1.12126	hNbML1	0.336299	hNbML1													-1.90841e-05	hProgM	-1.91703e-05	hProgM	-1.90841e-05	hProgM	-1.91703e-05	hProgM	-1.91703e-05	hProgM
										1.19998e-05	hProgM	1.19785e-05	hProgM	8.21773e-06	hProgM	9.26976e-06	hProgM			1.31449	hNbML1	2.31163	hNbML1	1.11256	hNbML1	0.174469	hNbML1													-1.91703e-05	hProgM	-1.92813e-05	hProgM	-1.91703e-05	hProgM	-1.92813e-05	hProgM	-1.92813e-05	hProgM
										1.19785e-05	hProgM	1.19172e-05	hProgM	8.21065e-06	hProgM	9.23493e-06	hProgM			1.31311	hNbML1	2.2852	hNbML1	1.10696	hNbML1	3.58466e-05	hNbML1													-1.92813e-05	hProgM	-1.93208e-05	hProgM	-1.92813e-05	hProgM	-1.93208e-05	hProgM	-1.93208e-05	hProgM
										1.19172e-05	hProgM	1.19048e-05	hProgM	8.20809e-06	hProgM	9.20729e-06	hProgM			1.29485	hNbML1	2.28368	hNbML1	1.09821	hNbML1	2.4416e-05	hNbML1													-1.93208e-05	hProgM	-1.9497e-05	hProgM	-1.93208e-05	hProgM	-1.9497e-05	hProgM	-1.9497e-05	hProgM
										1.18621e-05	hProgM	1.18621e-05	hProgM	8.14366e-06	hProgM	9.20167e-06	hProgM			1.27964	hNbML1	2.28354	hNbML1	1.08652	hNbML1	2.40893e-05	hNbML1													-1.9497e-05	hProgM	-1.96596e-05	hProgM	-1.9497e-05	hProgM	-1.96596e-05	hProgM	-1.96596e-05	hProgM
										1.18499e-05	hProgM	1.18499e-05	hProgM	8.02933e-06	hProgM	9.16282e-06	hProgM			1.27878	hNbML1	2.26899	hNbML1	1.08364	hNbML1	2.28566e-05	hNbML1													-1.96596e-05	hProgM	-1.98993e-05	hProgM	-1.96596e-05	hProgM	-1.98993e-05	hProgM	-1.98993e-05	hProgM
										1.17224e-05	hProgM	1.17224e-05	hProgM	8.02827e-06	hProgM	9.14879e-06	hProgM			1.27653	hNbML1	2.26469	hNbML1	1.08247	hNbML1	2.25071e-05	hNbML1													-1.98993e-05	hProgM	-1.99889e-05	hProgM	-1.98993e-05	hProgM	-1.99889e-05	hProgM	-1.99889e-05	hProgM
										1.16717e-05	hProgM	1.17133e-05	hProgM	8.00728e-06	hProgM	9.14049e-06	hProgM			1.27085	hNbML1	2.20196	hNbML1	1.06274	hNbML1	2.01122e-05	hNbML1													-1.99889e-05	hProgM	-2.00043e-05	hProgM	-1.99889e-05	hProgM	-2.00043e-05	hProgM	-2.00043e-05	hProgM
										1.15145e-05	hProgM	1.16717e-05	hProgM	7.98585e-06	hProgM	9.08131e-06	hProgM			1.23231	hNbML1	2.19662	hNbML1	1.05966	hNbML1	2.00146e-05	hNbML1													-2.00043e-05	hProgM	-2.02468e-05	hProgM	-2.00043e-05	hProgM	-2.02468e-05	hProgM	-2.02468e-05	hProgM
										1.14792e-05	hProgM	1.16036e-05	hProgM	7.97218e-06	hProgM	9.08086e-06	hProgM			1.22958	hNbML1	2.19357	hNbML1	1.04381	hNbML1	1.90904e-05	hNbML1													-2.02468e-05	hProgM	-2.03338e-05	hProgM	-2.02468e-05	hProgM	-2.03338e-05	hProgM	-2.03338e-05	hProgM
										1.14321e-05	hProgM	1.15145e-05	hProgM	7.92284e-06	hProgM	9.0764e-06	hProgM			1.2226	hNbML1	2.16787	hNbML1	1.0268	hNbML1	1.72333e-05	hNbML1													-2.03338e-05	hProgM	-2.03599e-05	hProgM	-2.03338e-05	hProgM	-2.03599e-05	hProgM	-2.03599e-05	hProgM
										1.13991e-05	hProgM	1.14792e-05	hProgM	7.90791e-06	hProgM	9.06054e-06	hProgM			1.20579	hNbML1	2.15324	hNbML1	1.02652	hNbML1	1.6964e-05	hNbML1													-2.03599e-05	hProgM	-2.06111e-05	hProgM	-2.03599e-05	hProgM	-2.06111e-05	hProgM	-2.06111e-05	hProgM
										1.12289e-05	hProgM	1.14321e-05	hProgM	7.89643e-06	hProgM	8.95566e-06	hProgM			1.19914	hNbML1	2.13843	hNbML1	1.02589	hNbML1	1.68462e-05	hNbML1													-2.06111e-05	hProgM	-2.1132e-05	hProgM	-2.06111e-05	hProgM	-2.1132e-05	hProgM	-2.1132e-05	hProgM
										1.11497e-05	hProgM	1.13991e-05	hProgM	7.89577e-06	hProgM	8.931e-06	hProgM			1.18643	hNbML1	2.13709	hNbML1	1.02543	hNbML1	1.68019e-05	hNbML1													-2.1132e-05	hProgM	-2.12565e-05	hProgM	-2.1132e-05	hProgM	-2.12565e-05	hProgM	-2.12565e-05	hProgM
										1.11361e-05	hProgM	1.12289e-05	hProgM	7.86616e-06	hProgM	8.92995e-06	hProgM			1.174	hNbML1	2.13509	hNbML1	1.02463	hNbML1	1.67577e-05	hNbML1													-2.12565e-05	hProgM	-2.17244e-05	hProgM	-2.12565e-05	hProgM	-2.17244e-05	hProgM	-2.17244e-05	hProgM
										1.11286e-05	hProgM	1.11497e-05	hProgM	7.8638e-06	hProgM	8.9279e-06	hProgM			1.17349	hNbML1	2.12642	hNbML1	1.02394	hNbML1	1.62414e-05	hNbML1													-2.17244e-05	hProgM	-2.19279e-05	hProgM	-2.17244e-05	hProgM	-2.19279e-05	hProgM	-2.19279e-05	hProgM
										1.11069e-05	hProgM	1.11361e-05	hProgM	7.83173e-06	hProgM	8.91753e-06	hProgM			1.16326	hNbML1	2.10194	hNbML1	1.00363	hNbML1	1.62081e-05	hNbML1													-2.19279e-05	hProgM	-2.19677e-05	hProgM	-2.19279e-05	hProgM	-2.19677e-05	hProgM	-2.19677e-05	hProgM
										1.10221e-05	hProgM	1.11286e-05	hProgM	7.78745e-06	hProgM	8.90749e-06	hProgM			1.16066	hNbML1	2.10059	hNbML1	1.00166	hNbML1	1.59803e-05	hNbML1													-2.19677e-05	hProgM	-2.20648e-05	hProgM	-2.19677e-05	hProgM	-2.20648e-05	hProgM	-2.20648e-05	hProgM
										1.09985e-05	hProgM	1.11069e-05	hProgM	7.78194e-06	hProgM	8.90356e-06	hProgM			1.15795	hNbML1	2.10051	hNbML1	0.985072	hNbML1	1.56191e-05	hNbML1													-2.20648e-05	hProgM	-2.27778e-05	hProgM	-2.20648e-05	hProgM	-2.27778e-05	hProgM	-2.27778e-05	hProgM
										1.0967e-05	hProgM	1.10221e-05	hProgM	7.76047e-06	hProgM	8.88281e-06	hProgM			1.15532	hNbML1	2.08198	hNbML1	0.976787	hNbML1	1.54804e-05	hNbML1													-2.27778e-05	hProgM	-2.29297e-05	hProgM	-2.27778e-05	hProgM	-2.29297e-05	hProgM	-2.29297e-05	hProgM
										1.09651e-05	hProgM	1.0967e-05	hProgM	7.74366e-06	hProgM	8.84594e-06	hProgM			1.14964	hNbML1	2.04499	hNbML1	0.974369	hNbML1	1.51944e-05	hNbML1													-2.29297e-05	hProgM	-2.34002e-05	hProgM	-2.29297e-05	hProgM	-2.34002e-05	hProgM	-2.34002e-05	hProgM
										1.09113e-05	hProgM	1.09651e-05	hProgM	7.72845e-06	hProgM	8.81023e-06	hProgM			1.14918	hNbML1	2.0155	hNbML1	0.946871	hNbML1	1.50774e-05	hNbML1													-2.34002e-05	hProgM	-2.35522e-05	hProgM	-2.34002e-05	hProgM	-2.35522e-05	hProgM	-2.35522e-05	hProgM
										1.08577e-05	hProgM	1.09624e-05	hProgM	7.70741e-06	hProgM	8.77784e-06	hProgM			1.14824	hNbML1	1.99541	hNbML1	0.93937	hNbML1	1.49281e-05	hNbML1													-2.35522e-05	hProgM	-2.40936e-05	hProgM	-2.35522e-05	hProgM	-2.40936e-05	hProgM	-2.40936e-05	hProgM
										1.07987e-05	hProgM	1.09113e-05	hProgM	7.70152e-06	hProgM	8.77295e-06	hProgM			1.14216	hNbML1	1.99229	hNbML1	0.926997	hNbML1	1.48231e-05	hNbML1													-2.40936e-05	hProgM	-2.44047e-05	hProgM	-2.40936e-05	hProgM	-2.44047e-05	hProgM	-2.44047e-05	hProgM
										1.07573e-05	hProgM	1.08577e-05	hProgM	7.69866e-06	hProgM	8.76556e-06	hProgM			1.13296	hNbML1	1.9711	hNbML1	0.92248	hNbML1	1.47679e-05	hNbML1													-2.44047e-05	hProgM	-2.46134e-05	hProgM	-2.44047e-05	hProgM	-2.46134e-05	hProgM	-2.46134e-05	hProgM
										1.06795e-05	hProgM	1.08415e-05	hProgM	7.68179e-06	hProgM	8.63896e-06	hProgM			1.12553	hNbML1	1.96978	hNbML1	0.911164	hNbML1	1.47218e-05	hNbML1													-2.46134e-05	hProgM	-2.48864e-05	hProgM	-2.46134e-05	hProgM	-2.48864e-05	hProgM	-2.48864e-05	hProgM
										1.06523e-05	hProgM	1.07987e-05	hProgM	7.65867e-06	hProgM	8.62628e-06	hProgM			1.12126	hNbML1	1.96591	hNbML1	0.910717	hNbML1	1.43242e-05	hNbML1													-2.48864e-05	hProgM	-2.59425e-05	hProgM	-2.48864e-05	hProgM	-2.59425e-05	hProgM	-2.59425e-05	hProgM
										1.06477e-05	hProgM	1.07573e-05	hProgM	7.65106e-06	hProgM	8.62563e-06	hProgM			1.12051	hNbML1	1.95663	hNbML1	0.908823	hNbML1	1.41439e-05	hNbML1													-2.59425e-05	hProgM	-2.61364e-05	hProgM	-2.59425e-05	hProgM	-2.61364e-05	hProgM	-2.61364e-05	hProgM
										1.05983e-05	hProgM	1.06795e-05	hProgM	7.63097e-06	hProgM	8.6158e-06	hProgM			1.10483	hNbML1	1.93671	hNbML1	0.906933	hNbML1	1.41207e-05	hNbML1													-2.61364e-05	hProgM	-2.95314e-05	hProgM	-2.61364e-05	hProgM	-2.95314e-05	hProgM	-2.95314e-05	hProgM
										1.05511e-05	hProgM	1.06537e-05	hProgM	7.62613e-06	hProgM	8.59793e-06	hProgM			1.10042	hNbML1	1.93522	hNbML1	0.902934	hNbML1	1.3927e-05	hNbML1													-2.96823e-05	hProgM	-2.96823e-05	hProgM	-2.95314e-05	hProgM	-2.96823e-05	hProgM	-2.96823e-05	hProgM
										1.05222e-05	hProgM	1.06523e-05	hProgM	7.61306e-06	hProgM	8.52443e-06	hProgM			1.0972	hNbML1	1.92959	hNbML1	0.900749	hNbML1	1.34608e-05	hNbML1													0.953491	hRgl3	0.755643	hRgl3	0.964383	hRgl3	1.0639	hRgl3	0.681053	hRgl3
										1.04851e-05	hProgM	1.06477e-05	hProgM	7.61121e-06	hProgM	8.44143e-06	hProgM			1.09525	hNbML1	1.91737	hNbML1	0.891751	hNbML1	1.34602e-05	hNbML1													0.825867	hRgl3	0.74291	hRgl3	0.944774	hRgl3	0.684836	hRgl3	0.615314	hRgl3
										1.04846e-05	hProgM	1.05511e-05	hProgM	7.60242e-06	hProgM	8.40609e-06	hProgM			1.08313	hNbML1	1.91479	hNbML1	0.890793	hNbML1	1.30939e-05	hNbML1													0.816439	hRgl3	0.720764	hRgl3	0.849431	hRgl3	0.679701	hRgl3	0.553214	hRgl3
										1.04587e-05	hProgM	1.05222e-05	hProgM	7.59587e-06	hProgM	8.37511e-06	hProgM			1.07383	hNbML1	1.91227	hNbML1	0.87833	hNbML1	1.30336e-05	hNbML1													0.770759	hRgl3	0.699356	hRgl3	0.688124	hRgl3	0.651896	hRgl3	0.475434	hRgl3
										1.04522e-05	hProgM	1.04851e-05	hProgM	7.58163e-06	hProgM	8.36619e-06	hProgM			1.06532	hNbML1	1.89849	hNbML1	0.870423	hNbML1	1.24649e-05	hNbML1													0.754306	hRgl3	0.607322	hRgl3	0.59094	hRgl3	0.648102	hRgl3	0.473333	hRgl3
										1.04475e-05	hProgM	1.04846e-05	hProgM	7.549e-06	hProgM	8.36208e-06	hProgM			1.05959	hNbML1	1.89732	hNbML1	0.869837	hNbML1	1.24001e-05	hNbML1													0.713006	hRgl3	0.46061	hRgl3	0.585165	hRgl3	0.643449	hRgl3	0.422335	hRgl3
										1.03352e-05	hProgM	1.04587e-05	hProgM	7.504e-06	hProgM	8.35568e-06	hProgM			1.05358	hNbML1	1.88078	hNbML1	0.868107	hNbML1	1.23105e-05	hNbML1													0.708352	hRgl3	0.416243	hRgl3	0.570774	hRgl3	0.596366	hRgl3	0.417575	hRgl3
										1.02914e-05	hProgM	1.04522e-05	hProgM	7.50167e-06	hProgM	8.35327e-06	hProgM			1.05038	hNbML1	1.87953	hNbML1	0.866095	hNbML1	1.20887e-05	hNbML1													0.639817	hRgl3	0.388717	hRgl3	0.561695	hRgl3	0.507985	hRgl3	0.416688	hRgl3
										1.02865e-05	hProgM	1.04475e-05	hProgM	7.48176e-06	hProgM	8.32288e-06	hProgM			1.04745	hNbML1	1.86469	hNbML1	0.845909	hNbML1	1.20262e-05	hNbML1													0.609948	hRgl3	0.374014	hRgl3	0.560149	hRgl3	0.493728	hRgl3	0.41649	hRgl3
										1.027e-05	hProgM	1.03352e-05	hProgM	7.47873e-06	hProgM	8.31238e-06	hProgM			1.04536	hNbML1	1.86342	hNbML1	0.833469	hNbML1	1.19998e-05	hNbML1													0.58962	hRgl3	0.362384	hRgl3	0.55655	hRgl3	0.455704	hRgl3	0.410365	hRgl3
										1.02553e-05	hProgM	1.02914e-05	hProgM	7.46772e-06	hProgM	8.26094e-06	hProgM			1.04466	hNbML1	1.85338	hNbML1	0.825661	hNbML1	1.19172e-05	hNbML1													0.56871	hRgl3	0.362216	hRgl3	0.550374	hRgl3	0.439733	hRgl3	0.40841	hRgl3
										1.01554e-05	hProgM	1.02865e-05	hProgM	7.44173e-06	hProgM	8.24074e-06	hProgM			1.04341	hNbML1	1.85098	hNbML1	0.817693	hNbML1	1.18499e-05	hNbML1													0.568082	hRgl3	0.342144	hRgl3	0.547169	hRgl3	0.432037	hRgl3	0.39664	hRgl3
										1.01035e-05	hProgM	1.027e-05	hProgM	7.42395e-06	hProgM	8.23528e-06	hProgM			1.02582	hNbML1	1.84069	hNbML1	0.796224	hNbML1	1.15636e-05	hNbML1													0.561983	hRgl3	0.327146	hRgl3	0.527144	hRgl3	0.420525	hRgl3	0.380918	hRgl3
										1.0099e-05	hProgM	1.02553e-05	hProgM	7.4043e-06	hProgM	8.21065e-06	hProgM			1.01729	hNbML1	1.82632	hNbML1	0.787861	hNbML1	1.14806e-05	hNbML1													0.557579	hRgl3	0.321854	hRgl3	0.519774	hRgl3	0.408646	hRgl3	0.379913	hRgl3
										1.00254e-05	hProgM	1.01554e-05	hProgM	7.39841e-06	hProgM	8.20809e-06	hProgM			1.01394	hNbML1	1.81547	hNbML1	0.776676	hNbML1	1.12733e-05	hNbML1													0.534136	hRgl3	0.320722	hRgl3	0.519427	hRgl3	0.402123	hRgl3	0.357333	hRgl3
										1.00169e-05	hProgM	1.01035e-05	hProgM	7.37495e-06	hProgM	8.14366e-06	hProgM			1.01348	hNbML1	1.8115	hNbML1	0.759097	hNbML1	1.09113e-05	hNbML1													0.534034	hRgl3	0.292688	hRgl3	0.50915	hRgl3	0.393515	hRgl3	0.355899	hRgl3
										1.00111e-05	hProgM	1.0099e-05	hProgM	7.35072e-06	hProgM	8.02933e-06	hProgM			1.00798	hNbML1	1.79843	hNbML1	0.750217	hNbML1	1.02865e-05	hNbML1													0.519092	hRgl3	0.265468	hRgl3	0.499133	hRgl3	0.386258	hRgl3	0.336023	hRgl3
										1.00095e-05	hProgM	1.00254e-05	hProgM	7.32528e-06	hProgM	8.02827e-06	hProgM			1.00116	hNbML1	1.79145	hNbML1	0.732414	hNbML1	1.02761e-05	hNbML1													0.483877	hRgl3	0.262703	hRgl3	0.493539	hRgl3	0.380495	hRgl3	0.326478	hRgl3
										9.98313e-06	hProgM	1.00169e-05	hProgM	7.31626e-06	hProgM	8.00728e-06	hProgM			0.994316	hNbML1	1.75648	hNbML1	0.730699	hNbML1	1.01677e-05	hNbML1													0.482265	hRgl3	0.253907	hRgl3	0.491567	hRgl3	0.380149	hRgl3	0.320994	hRgl3
										9.98069e-06	hProgM	1.00111e-05	hProgM	7.25083e-06	hProgM	7.98585e-06	hProgM			0.986814	hNbML1	1.75263	hNbML1	0.730594	hNbML1	9.79866e-06	hNbML1													0.477846	hRgl3	0.245052	hRgl3	0.482669	hRgl3	0.37187	hRgl3	0.302777	hRgl3
										9.92944e-06	hProgM	1.00095e-05	hProgM	7.24174e-06	hProgM	7.97218e-06	hProgM			0.985117	hNbML1	1.7406	hNbML1	0.726707	hNbML1	9.55837e-06	hNbML1													0.458386	hRgl3	0.22287	hRgl3	0.480467	hRgl3	0.365449	hRgl3	0.300376	hRgl3
										9.90436e-06	hProgM	9.98313e-06	hProgM	7.20878e-06	hProgM	7.92284e-06	hProgM			0.976787	hNbML1	1.73109	hNbML1	0.717129	hNbML1	9.55185e-06	hNbML1													0.45507	hRgl3	0.210683	hRgl3	0.478525	hRgl3	0.347833	hRgl3	0.293362	hRgl3
										9.88597e-06	hProgM	9.98069e-06	hProgM	7.20749e-06	hProgM	7.90791e-06	hProgM			0.96965	hNbML1	1.73044	hNbML1	0.707917	hNbML1	9.41924e-06	hNbML1													0.447915	hRgl3	0.196083	hRgl3	0.477362	hRgl3	0.338751	hRgl3	0.284027	hRgl3
										9.88591e-06	hProgM	9.92944e-06	hProgM	7.19466e-06	hProgM	7.89643e-06	hProgM			0.963808	hNbML1	1.72848	hNbML1	0.67478	hNbML1	9.1645e-06	hNbML1													0.445031	hRgl3	0.183801	hRgl3	0.468142	hRgl3	0.32304	hRgl3	0.283714	hRgl3
										9.78766e-06	hProgM	9.90436e-06	hProgM	7.18757e-06	hProgM	7.89577e-06	hProgM			0.95761	hNbML1	1.7146	hNbML1	0.666165	hNbML1	9.12047e-06	hNbML1													0.441417	hRgl3	0.174805	hRgl3	0.465397	hRgl3	0.306489	hRgl3	0.273689	hRgl3
										9.71164e-06	hProgM	9.88591e-06	hProgM	7.18136e-06	hProgM	7.86616e-06	hProgM			0.955141	hNbML1	1.71318	hNbML1	0.662109	hNbML1	8.98362e-06	hNbML1													0.43753	hRgl3	0.133618	hRgl3	0.462134	hRgl3	0.297603	hRgl3	0.272751	hRgl3
										9.69545e-06	hProgM	9.78766e-06	hProgM	7.07196e-06	hProgM	7.8638e-06	hProgM			0.954567	hNbML1	1.71179	hNbML1	0.658668	hNbML1	8.95862e-06	hNbML1													0.437414	hRgl3	0.0706553	hRgl3	0.460089	hRgl3	0.268268	hRgl3	0.269523	hRgl3
										9.62982e-06	hProgM	9.71164e-06	hProgM	7.04087e-06	hProgM	7.83173e-06	hProgM			0.947501	hNbML1	1.69635	hNbML1	0.658371	hNbML1	8.8788e-06	hNbML1													0.43694	hRgl3	0.0675097	hRgl3	0.444536	hRgl3	0.26583	hRgl3	0.252912	hRgl3
										9.61371e-06	hProgM	9.70733e-06	hProgM	7.03964e-06	hProgM	7.78745e-06	hProgM			0.946871	hNbML1	1.69586	hNbML1	0.657189	hNbML1	8.8018e-06	hNbML1													0.432711	hRgl3	0.0488125	hRgl3	0.443687	hRgl3	0.256765	hRgl3	0.240412	hRgl3
										9.57874e-06	hProgM	9.69545e-06	hProgM	7.03698e-06	hProgM	7.78194e-06	hProgM			0.946871	hNbML1	1.68328	hNbML1	0.65714	hNbML1	8.79993e-06	hNbML1													0.429351	hRgl3	3.58466e-05	hRgl3	0.436147	hRgl3	0.23944	hRgl3	0.237008	hRgl3
										9.57779e-06	hProgM	9.68899e-06	hProgM	7.03608e-06	hProgM	7.76047e-06	hProgM			0.942704	hNbML1	1.66576	hNbML1	0.657116	hNbML1	8.77784e-06	hNbML1													0.428302	hRgl3	3.4953e-05	hRgl3	0.428493	hRgl3	0.228909	hRgl3	0.212889	hRgl3
										9.55185e-06	hProgM	9.61371e-06	hProgM	6.9453e-06	hProgM	7.74366e-06	hProgM			0.942309	hNbML1	1.66349	hNbML1	0.640675	hNbML1	8.55761e-06	hNbML1													0.424408	hRgl3	3.47091e-05	hRgl3	0.427805	hRgl3	0.226886	hRgl3	0.209094	hRgl3
										9.51313e-06	hProgM	9.57874e-06	hProgM	6.94494e-06	hProgM	7.72845e-06	hProgM			0.93937	hNbML1	1.65027	hNbML1	0.640539	hNbML1	8.55672e-06	hNbML1													0.42358	hRgl3	3.22907e-05	hRgl3	0.423544	hRgl3	0.225002	hRgl3	0.203353	hRgl3
										9.50652e-06	hProgM	9.57779e-06	hProgM	6.9242e-06	hProgM	7.70741e-06	hProgM			0.938449	hNbML1	1.642	hNbML1	0.638474	hNbML1	8.52443e-06	hNbML1													0.421603	hRgl3	3.2112e-05	hRgl3	0.421682	hRgl3	0.218836	hRgl3	0.199845	hRgl3
										9.4869e-06	hProgM	9.55185e-06	hProgM	6.88808e-06	hProgM	7.70152e-06	hProgM			0.937279	hNbML1	1.63983	hNbML1	0.632788	hNbML1	8.36208e-06	hNbML1													0.420291	hRgl3	3.17452e-05	hRgl3	0.420748	hRgl3	0.217583	hRgl3	0.190895	hRgl3
										9.47952e-06	hProgM	9.51313e-06	hProgM	6.86779e-06	hProgM	7.69866e-06	hProgM			0.926997	hNbML1	1.63096	hNbML1	0.630328	hNbML1	8.31238e-06	hNbML1													0.419107	hRgl3	2.96587e-05	hRgl3	0.416243	hRgl3	0.2045	hRgl3	0.187093	hRgl3
										9.44775e-06	hProgM	9.50652e-06	hProgM	6.85679e-06	hProgM	7.68179e-06	hProgM			0.924262	hNbML1	1.61979	hNbML1	0.629474	hNbML1	8.28546e-06	hNbML1													0.416243	hRgl3	2.90422e-05	hRgl3	0.403955	hRgl3	0.203592	hRgl3	0.17958	hRgl3
										9.41915e-06	hProgM	9.4869e-06	hProgM	6.84206e-06	hProgM	7.65867e-06	hProgM			0.91988	hNbML1	1.61272	hNbML1	0.6283	hNbML1	8.11254e-06	hNbML1													0.411167	hRgl3	2.7272e-05	hRgl3	0.400589	hRgl3	0.198321	hRgl3	0.1794	hRgl3
										9.39801e-06	hProgM	9.47952e-06	hProgM	6.8205e-06	hProgM	7.65106e-06	hProgM			0.91771	hNbML1	1.58531	hNbML1	0.625829	hNbML1	7.98933e-06	hNbML1													0.409887	hRgl3	2.70189e-05	hRgl3	0.399285	hRgl3	0.163329	hRgl3	0.171314	hRgl3
										9.38925e-06	hProgM	9.44775e-06	hProgM	6.79893e-06	hProgM	7.63097e-06	hProgM			0.91082	hNbML1	1.57911	hNbML1	0.610494	hNbML1	7.89677e-06	hNbML1													0.406536	hRgl3	2.67214e-05	hRgl3	0.396484	hRgl3	0.158438	hRgl3	0.127925	hRgl3
										9.35192e-06	hProgM	9.44127e-06	hProgM	6.79289e-06	hProgM	7.62613e-06	hProgM			0.908145	hNbML1	1.57605	hNbML1	0.591943	hNbML1	7.89577e-06	hNbML1													0.406156	hRgl3	2.63898e-05	hRgl3	0.393206	hRgl3	0.118745	hRgl3	0.124768	hRgl3
										9.31075e-06	hProgM	9.41924e-06	hProgM	6.76126e-06	hProgM	7.61306e-06	hProgM			0.907219	hNbML1	1.57428	hNbML1	0.589744	hNbML1	7.66845e-06	hNbML1													0.405631	hRgl3	2.63371e-05	hRgl3	0.388187	hRgl3	0.101023	hRgl3	0.123041	hRgl3
										9.26976e-06	hProgM	9.41915e-06	hProgM	6.75724e-06	hProgM	7.61121e-06	hProgM			0.905429	hNbML1	1.56244	hNbML1	0.582005	hNbML1	7.63825e-06	hNbML1													0.401841	hRgl3	2.6235e-05	hRgl3	0.384264	hRgl3	0.093381	hRgl3	0.111574	hRgl3
										9.23493e-06	hProgM	9.39801e-06	hProgM	6.73067e-06	hProgM	7.60242e-06	hProgM			0.90472	hNbML1	1.53718	hNbML1	0.581551	hNbML1	7.61863e-06	hNbML1													0.399581	hRgl3	2.62276e-05	hRgl3	0.383435	hRgl3	0.0854938	hRgl3	0.0766494	hRgl3
										9.20729e-06	hProgM	9.38925e-06	hProgM	6.71512e-06	hProgM	7.59587e-06	hProgM			0.901277	hNbML1	1.53501	hNbML1	0.578299	hNbML1	7.47452e-06	hNbML1													0.393475	hRgl3	2.61823e-05	hRgl3	0.381121	hRgl3	0.0786618	hRgl3	0.0695596	hRgl3
										9.20167e-06	hProgM	9.35192e-06	hProgM	6.70498e-06	hProgM	7.58163e-06	hProgM			0.892716	hNbML1	1.52669	hNbML1	0.576636	hNbML1	7.46772e-06	hNbML1													0.391479	hRgl3	2.60247e-05	hRgl3	0.379212	hRgl3	0.0734192	hRgl3	0.0601229	hRgl3
										9.16282e-06	hProgM	9.26976e-06	hProgM	6.69066e-06	hProgM	7.549e-06	hProgM			0.887849	hNbML1	1.52262	hNbML1	0.572112	hNbML1	7.3799e-06	hNbML1													0.390901	hRgl3	2.5533e-05	hRgl3	0.378382	hRgl3	0.0690425	hRgl3	3.58466e-05	hRgl3
										9.14879e-06	hProgM	9.23493e-06	hProgM	6.67968e-06	hProgM	7.504e-06	hProgM			0.887085	hNbML1	1.52095	hNbML1	0.571643	hNbML1	7.37216e-06	hNbML1													0.386026	hRgl3	2.47804e-05	hRgl3	0.377849	hRgl3	0.061378	hRgl3	3.4953e-05	hRgl3
										9.08131e-06	hProgM	9.20729e-06	hProgM	6.65647e-06	hProgM	7.50167e-06	hProgM			0.87833	hNbML1	1.50496	hNbML1	0.569378	hNbML1	7.35464e-06	hNbML1													0.380688	hRgl3	2.45369e-05	hRgl3	0.377285	hRgl3	0.0372335	hRgl3	3.47091e-05	hRgl3
										9.08086e-06	hProgM	9.20167e-06	hProgM	6.64391e-06	hProgM	7.48176e-06	hProgM			0.873337	hNbML1	1.49944	hNbML1	0.569342	hNbML1	7.1566e-06	hNbML1													0.377985	hRgl3	2.4416e-05	hRgl3	0.373923	hRgl3	3.58466e-05	hRgl3	3.22907e-05	hRgl3
										9.0764e-06	hProgM	9.16282e-06	hProgM	6.63877e-06	hProgM	7.46772e-06	hProgM			0.870423	hNbML1	1.49658	hNbML1	0.566576	hNbML1	6.88513e-06	hNbML1													0.377312	hRgl3	2.38506e-05	hRgl3	0.362043	hRgl3	3.4953e-05	hRgl3	3.2112e-05	hRgl3
										9.06054e-06	hProgM	9.14879e-06	hProgM	6.58739e-06	hProgM	7.44173e-06	hProgM			0.869099	hNbML1	1.49526	hNbML1	0.554026	hNbML1	6.78018e-06	hNbML1													0.37607	hRgl3	2.37446e-05	hRgl3	0.360521	hRgl3	3.47091e-05	hRgl3	3.17452e-05	hRgl3
										8.95566e-06	hProgM	9.14049e-06	hProgM	6.55512e-06	hProgM	7.42395e-06	hProgM			0.85916	hNbML1	1.49106	hNbML1	0.549645	hNbML1	6.73067e-06	hNbML1													0.374477	hRgl3	2.3565e-05	hRgl3	0.360506	hRgl3	3.22907e-05	hRgl3	2.96587e-05	hRgl3
										8.931e-06	hProgM	9.08131e-06	hProgM	6.55024e-06	hProgM	7.4043e-06	hProgM			0.855435	hNbML1	1.48291	hNbML1	0.548915	hNbML1	6.65259e-06	hNbML1													0.372915	hRgl3	2.35093e-05	hRgl3	0.358623	hRgl3	3.2112e-05	hRgl3	2.90422e-05	hRgl3
										8.92995e-06	hProgM	9.08086e-06	hProgM	6.51126e-06	hProgM	7.39841e-06	hProgM			0.85446	hNbML1	1.46978	hNbML1	0.547952	hNbML1	6.64391e-06	hNbML1													0.371671	hRgl3	2.3436e-05	hRgl3	0.355246	hRgl3	3.17452e-05	hRgl3	2.7272e-05	hRgl3
										8.9279e-06	hProgM	9.0764e-06	hProgM	6.49684e-06	hProgM	7.37495e-06	hProgM			0.847578	hNbML1	1.4553	hNbML1	0.544742	hNbML1	6.55512e-06	hNbML1													0.37107	hRgl3	2.28665e-05	hRgl3	0.354203	hRgl3	2.96587e-05	hRgl3	2.70189e-05	hRgl3
										8.91753e-06	hProgM	9.06054e-06	hProgM	6.46398e-06	hProgM	7.35072e-06	hProgM			0.828818	hNbML1	1.43622	hNbML1	0.543139	hNbML1	6.51126e-06	hNbML1													0.36595	hRgl3	2.26135e-05	hRgl3	0.353843	hRgl3	2.90422e-05	hRgl3	2.67214e-05	hRgl3
										8.88281e-06	hProgM	8.95566e-06	hProgM	6.45979e-06	hProgM	7.32528e-06	hProgM			0.822311	hNbML1	1.43392	hNbML1	0.542326	hNbML1	6.45979e-06	hNbML1													0.360521	hRgl3	2.25247e-05	hRgl3	0.35368	hRgl3	2.7272e-05	hRgl3	2.63898e-05	hRgl3
										8.84594e-06	hProgM	8.931e-06	hProgM	6.44149e-06	hProgM	7.31626e-06	hProgM			0.82098	hNbML1	1.42391	hNbML1	0.525248	hNbML1	6.43009e-06	hNbML1													0.351811	hRgl3	2.25071e-05	hRgl3	0.352732	hRgl3	2.70189e-05	hRgl3	2.63371e-05	hRgl3
										8.81023e-06	hProgM	8.92995e-06	hProgM	6.43009e-06	hProgM	7.25083e-06	hProgM			0.818215	hNbML1	1.40706	hNbML1	0.511623	hNbML1	6.3595e-06	hNbML1													0.350357	hRgl3	2.25061e-05	hRgl3	0.348534	hRgl3	2.67214e-05	hRgl3	2.6235e-05	hRgl3
										8.77784e-06	hProgM	8.9279e-06	hProgM	6.4255e-06	hProgM	7.24174e-06	hProgM			0.817693	hNbML1	1.4033	hNbML1	0.511574	hNbML1	6.28803e-06	hNbML1													0.349767	hRgl3	2.24621e-05	hRgl3	0.345072	hRgl3	2.63898e-05	hRgl3	2.62276e-05	hRgl3
										8.77295e-06	hProgM	8.91753e-06	hProgM	6.38887e-06	hProgM	7.20878e-06	hProgM			0.814903	hNbML1	1.40289	hNbML1	0.492473	hNbML1	6.10679e-06	hNbML1													0.349308	hRgl3	2.2419e-05	hRgl3	0.342694	hRgl3	2.63371e-05	hRgl3	2.61823e-05	hRgl3
										8.76556e-06	hProgM	8.90749e-06	hProgM	6.35514e-06	hProgM	7.20749e-06	hProgM			0.800511	hNbML1	1.39779	hNbML1	0.490985	hNbML1	6.0043e-06	hNbML1													0.347009	hRgl3	2.23762e-05	hRgl3	0.33988	hRgl3	2.6235e-05	hRgl3	2.60247e-05	hRgl3
										8.63896e-06	hProgM	8.90356e-06	hProgM	6.32863e-06	hProgM	7.19466e-06	hProgM			0.795528	hNbML1	1.3727	hNbML1	0.48517	hNbML1	5.98172e-06	hNbML1													0.346646	hRgl3	2.22276e-05	hRgl3	0.339507	hRgl3	2.62276e-05	hRgl3	2.5533e-05	hRgl3
										8.62628e-06	hProgM	8.88281e-06	hProgM	6.30818e-06	hProgM	7.18757e-06	hProgM			0.783761	hNbML1	1.36812	hNbML1	0.483787	hNbML1	5.93816e-06	hNbML1													0.34354	hRgl3	2.20798e-05	hRgl3	0.336123	hRgl3	2.61823e-05	hRgl3	2.47804e-05	hRgl3
										8.62563e-06	hProgM	8.84594e-06	hProgM	6.29064e-06	hProgM	7.18136e-06	hProgM			0.782566	hNbML1	1.35452	hNbML1	0.472287	hNbML1	5.73408e-06	hNbML1													0.342948	hRgl3	2.20368e-05	hRgl3	0.332032	hRgl3	2.60247e-05	hRgl3	2.45369e-05	hRgl3
										8.6158e-06	hProgM	8.77784e-06	hProgM	6.23518e-06	hProgM	7.07196e-06	hProgM			0.768598	hNbML1	1.34992	hNbML1	0.466776	hNbML1	5.28728e-06	hNbML1													0.342834	hRgl3	2.17867e-05	hRgl3	0.327202	hRgl3	2.5533e-05	hRgl3	2.4416e-05	hRgl3
										8.59793e-06	hProgM	8.77295e-06	hProgM	6.17337e-06	hProgM	7.04087e-06	hProgM			0.765807	hNbML1	1.34309	hNbML1	0.452649	hNbML1	5.15881e-06	hNbML1													0.342501	hRgl3	2.12031e-05	hRgl3	0.327065	hRgl3	2.47804e-05	hRgl3	2.38506e-05	hRgl3
										8.55672e-06	hProgM	8.76556e-06	hProgM	6.17227e-06	hProgM	7.03964e-06	hProgM			0.765216	hNbML1	1.33861	hNbML1	0.418715	hNbML1	5.11387e-06	hNbML1													0.340417	hRgl3	2.10897e-05	hRgl3	0.318847	hRgl3	2.45369e-05	hRgl3	2.37446e-05	hRgl3
										8.52443e-06	hProgM	8.62628e-06	hProgM	6.15261e-06	hProgM	7.03698e-06	hProgM			0.763125	hNbML1	1.33366	hNbML1	0.400427	hNbML1	5.10666e-06	hNbML1													0.337596	hRgl3	2.07547e-05	hRgl3	0.318168	hRgl3	2.38506e-05	hRgl3	2.3565e-05	hRgl3
										8.44143e-06	hProgM	8.62563e-06	hProgM	6.13838e-06	hProgM	7.03608e-06	hProgM			0.759097	hNbML1	1.33231	hNbML1	0.39612	hNbML1	5.02011e-06	hNbML1													0.331358	hRgl3	2.07435e-05	hRgl3	0.283883	hRgl3	2.37446e-05	hRgl3	2.35093e-05	hRgl3
										8.40609e-06	hProgM	8.6158e-06	hProgM	6.13287e-06	hProgM	7.01641e-06	hProgM			0.757776	hNbML1	1.30402	hNbML1	0.237102	hNbML1	4.85941e-06	hNbML1													0.330265	hRgl3	2.07396e-05	hRgl3	0.272763	hRgl3	2.3565e-05	hRgl3	2.3436e-05	hRgl3
										8.37511e-06	hProgM	8.59793e-06	hProgM	6.11997e-06	hProgM	7.00749e-06	hProgM			0.730699	hNbML1	1.30312	hNbML1	3.58466e-05	hNbML1	4.57363e-06	hNbML1													0.329664	hRgl3	2.06682e-05	hRgl3	0.269422	hRgl3	2.35093e-05	hRgl3	2.28665e-05	hRgl3
										8.36619e-06	hProgM	8.55672e-06	hProgM	6.09393e-06	hProgM	6.97667e-06	hProgM			0.726503	hNbML1	1.30188	hNbML1	2.4416e-05	hNbML1	4.5545e-06	hNbML1													0.323607	hRgl3	2.03697e-05	hRgl3	0.268268	hRgl3	2.3436e-05	hRgl3	2.26135e-05	hRgl3
										8.36208e-06	hProgM	8.52443e-06	hProgM	6.08275e-06	hProgM	6.94659e-06	hProgM			0.695199	hNbML1	1.29433	hNbML1	2.40893e-05	hNbML1	4.52139e-06	hNbML1													0.322922	hRgl3	2.01989e-05	hRgl3	0.264097	hRgl3	2.28665e-05	hRgl3	2.25247e-05	hRgl3
										8.35568e-06	hProgM	8.40609e-06	hProgM	6.07106e-06	hProgM	6.9453e-06	hProgM			0.681941	hNbML1	1.28999	hNbML1	2.28566e-05	hNbML1	4.22306e-06	hNbML1													0.306669	hRgl3	2.002e-05	hRgl3	0.262512	hRgl3	2.26135e-05	hRgl3	2.25071e-05	hRgl3
										8.35327e-06	hProgM	8.37511e-06	hProgM	6.04986e-06	hProgM	6.94494e-06	hProgM			0.678571	hNbML1	1.28672	hNbML1	2.25071e-05	hNbML1	4.20372e-06	hNbML1													0.30406	hRgl3	2.00146e-05	hRgl3	0.261746	hRgl3	2.25071e-05	hRgl3	2.25061e-05	hRgl3
										8.32288e-06	hProgM	8.36619e-06	hProgM	6.04604e-06	hProgM	6.9242e-06	hProgM			0.678131	hNbML1	1.26145	hNbML1	2.01122e-05	hNbML1	4.07597e-06	hNbML1													0.302101	hRgl3	1.99086e-05	hRgl3	0.260267	hRgl3	2.25061e-05	hRgl3	2.24621e-05	hRgl3
										8.31238e-06	hProgM	8.36208e-06	hProgM	6.0335e-06	hProgM	6.88808e-06	hProgM			0.666364	hNbML1	1.25159	hNbML1	2.00146e-05	hNbML1	4.07034e-06	hNbML1													0.295459	hRgl3	1.94523e-05	hRgl3	0.242389	hRgl3	2.24621e-05	hRgl3	2.2419e-05	hRgl3
										8.26094e-06	hProgM	8.35568e-06	hProgM	5.99811e-06	hProgM	6.86779e-06	hProgM			0.658668	hNbML1	1.24277	hNbML1	1.72333e-05	hNbML1	4.02793e-06	hNbML1													0.295265	hRgl3	1.94091e-05	hRgl3	0.235328	hRgl3	2.2419e-05	hRgl3	2.23762e-05	hRgl3
										8.24074e-06	hProgM	8.35327e-06	hProgM	5.98172e-06	hProgM	6.85679e-06	hProgM			0.658371	hNbML1	1.23997	hNbML1	1.6964e-05	hNbML1	3.84677e-06	hNbML1													0.293953	hRgl3	1.9345e-05	hRgl3	0.22403	hRgl3	2.23762e-05	hRgl3	2.22276e-05	hRgl3
										8.23528e-06	hProgM	8.32288e-06	hProgM	5.94928e-06	hProgM	6.84206e-06	hProgM			0.655803	hNbML1	1.23772	hNbML1	1.68019e-05	hNbML1	3.76236e-06	hNbML1													0.28402	hRgl3	1.93431e-05	hRgl3	0.223214	hRgl3	2.22276e-05	hRgl3	2.20798e-05	hRgl3
										8.21773e-06	hProgM	8.31238e-06	hProgM	5.87716e-06	hProgM	6.8205e-06	hProgM			0.654961	hNbML1	1.23271	hNbML1	1.62414e-05	hNbML1	3.68807e-06	hNbML1													0.283907	hRgl3	1.93091e-05	hRgl3	0.222347	hRgl3	2.20798e-05	hRgl3	2.20368e-05	hRgl3
										8.21065e-06	hProgM	8.26094e-06	hProgM	5.86828e-06	hProgM	6.79893e-06	hProgM			0.654924	hNbML1	1.21458	hNbML1	1.54804e-05	hNbML1	3.63128e-06	hNbML1													0.279426	hRgl3	1.90904e-05	hRgl3	0.2205	hRgl3	2.20368e-05	hRgl3	2.17867e-05	hRgl3
										8.20809e-06	hProgM	8.24074e-06	hProgM	5.86808e-06	hProgM	6.79289e-06	hProgM			0.653008	hNbML1	1.2105	hNbML1	1.53917e-05	hNbML1	3.52951e-06	hNbML1													0.277542	hRgl3	1.89519e-05	hRgl3	0.218431	hRgl3	2.17867e-05	hRgl3	2.12031e-05	hRgl3
										8.14366e-06	hProgM	8.23528e-06	hProgM	5.81718e-06	hProgM	6.76126e-06	hProgM			0.647283	hNbML1	1.20862	hNbML1	1.51944e-05	hNbML1	3.48012e-06	hNbML1													0.277312	hRgl3	1.88699e-05	hRgl3	0.21259	hRgl3	2.12031e-05	hRgl3	2.10897e-05	hRgl3
										8.02933e-06	hProgM	8.21773e-06	hProgM	5.80996e-06	hProgM	6.75724e-06	hProgM			0.64663	hNbML1	1.19424	hNbML1	1.51645e-05	hNbML1	3.46724e-06	hNbML1													0.269523	hRgl3	1.8865e-05	hRgl3	0.207567	hRgl3	2.10897e-05	hRgl3	2.07547e-05	hRgl3
										8.02827e-06	hProgM	8.21065e-06	hProgM	5.79631e-06	hProgM	6.73067e-06	hProgM			0.645699	hNbML1	1.16925	hNbML1	1.50774e-05	hNbML1	3.34948e-06	hNbML1													0.264981	hRgl3	1.86899e-05	hRgl3	0.203942	hRgl3	2.07547e-05	hRgl3	2.07435e-05	hRgl3
										8.00728e-06	hProgM	8.20809e-06	hProgM	5.79584e-06	hProgM	6.71512e-06	hProgM			0.642234	hNbML1	1.15452	hNbML1	1.48231e-05	hNbML1	3.28096e-06	hNbML1													0.262938	hRgl3	1.86143e-05	hRgl3	0.201699	hRgl3	2.07396e-05	hRgl3	2.07396e-05	hRgl3
										7.98585e-06	hProgM	8.14366e-06	hProgM	5.74356e-06	hProgM	6.70498e-06	hProgM			0.640675	hNbML1	1.14838	hNbML1	1.47679e-05	hNbML1	3.268e-06	hNbML1													0.26009	hRgl3	1.86142e-05	hRgl3	0.198321	hRgl3	2.06682e-05	hRgl3	2.06682e-05	hRgl3
										7.97218e-06	hProgM	8.02933e-06	hProgM	5.73752e-06	hProgM	6.69066e-06	hProgM			0.639773	hNbML1	1.14824	hNbML1	1.43242e-05	hNbML1	3.23917e-06	hNbML1													0.25996	hRgl3	1.8574e-05	hRgl3	0.197877	hRgl3	2.03697e-05	hRgl3	2.03697e-05	hRgl3
										7.92284e-06	hProgM	8.02827e-06	hProgM	5.73408e-06	hProgM	6.67968e-06	hProgM			0.639114	hNbML1	1.13205	hNbML1	1.34602e-05	hNbML1	3.20165e-06	hNbML1													0.2592	hRgl3	1.84167e-05	hRgl3	0.196254	hRgl3	2.01989e-05	hRgl3	2.01989e-05	hRgl3
										7.90791e-06	hProgM	8.00728e-06	hProgM	5.73154e-06	hProgM	6.65647e-06	hProgM			0.637676	hNbML1	1.11787	hNbML1	1.30939e-05	hNbML1	3.11233e-06	hNbML1													0.25834	hRgl3	1.82601e-05	hRgl3	0.194307	hRgl3	2.002e-05	hRgl3	2.002e-05	hRgl3
										7.89643e-06	hProgM	7.98585e-06	hProgM	5.67621e-06	hProgM	6.64391e-06	hProgM			0.634694	hNbML1	1.11377	hNbML1	1.24001e-05	hNbML1	2.91094e-06	hNbML1													0.253203	hRgl3	1.81271e-05	hRgl3	0.186049	hRgl3	2.00146e-05	hRgl3	2.00146e-05	hRgl3
										7.89577e-06	hProgM	7.97218e-06	hProgM	5.6685e-06	hProgM	6.63877e-06	hProgM			0.632739	hNbML1	1.11154	hNbML1	1.23105e-05	hNbML1	2.89627e-06	hNbML1													0.252036	hRgl3	1.81253e-05	hRgl3	0.185934	hRgl3	1.99086e-05	hRgl3	1.99086e-05	hRgl3
										7.86616e-06	hProgM	7.92284e-06	hProgM	5.60093e-06	hProgM	6.58739e-06	hProgM			0.629408	hNbML1	1.10585	hNbML1	1.21091e-05	hNbML1	2.87301e-06	hNbML1													0.250342	hRgl3	1.80567e-05	hRgl3	0.175107	hRgl3	1.94523e-05	hRgl3	1.94523e-05	hRgl3
										7.8638e-06	hProgM	7.90791e-06	hProgM	5.58599e-06	hProgM	6.55512e-06	hProgM			0.627804	hNbML1	1.10342	hNbML1	1.20262e-05	hNbML1	2.79108e-06	hNbML1													0.248363	hRgl3	1.80438e-05	hRgl3	0.173048	hRgl3	1.94091e-05	hRgl3	1.94091e-05	hRgl3
										7.83173e-06	hProgM	7.89643e-06	hProgM	5.58141e-06	hProgM	6.55024e-06	hProgM			0.617986	hNbML1	1.10042	hNbML1	1.19998e-05	hNbML1	2.76045e-06	hNbML1													0.243231	hRgl3	1.78496e-05	hRgl3	0.172194	hRgl3	1.9345e-05	hRgl3	1.9345e-05	hRgl3
										7.78745e-06	hProgM	7.89577e-06	hProgM	5.57346e-06	hProgM	6.51126e-06	hProgM			0.614105	hNbML1	1.07913	hNbML1	1.15636e-05	hNbML1	2.75964e-06	hNbML1													0.241944	hRgl3	1.77704e-05	hRgl3	0.167703	hRgl3	1.93431e-05	hRgl3	1.93431e-05	hRgl3
										7.78194e-06	hProgM	7.86616e-06	hProgM	5.54197e-06	hProgM	6.49684e-06	hProgM			0.601064	hNbML1	1.07606	hNbML1	1.12733e-05	hNbML1	2.75646e-06	hNbML1													0.23284	hRgl3	1.77578e-05	hRgl3	0.160375	hRgl3	1.93091e-05	hRgl3	1.93091e-05	hRgl3
										7.76047e-06	hProgM	7.8638e-06	hProgM	5.53425e-06	hProgM	6.46398e-06	hProgM			0.595006	hNbML1	1.07404	hNbML1	1.09113e-05	hNbML1	2.7486e-06	hNbML1													0.231584	hRgl3	1.77554e-05	hRgl3	0.157483	hRgl3	1.90904e-05	hRgl3	1.90904e-05	hRgl3
										7.72845e-06	hProgM	7.83173e-06	hProgM	5.52103e-06	hProgM	6.45979e-06	hProgM			0.593422	hNbML1	1.05959	hNbML1	1.02914e-05	hNbML1	2.37395e-06	hNbML1													0.228946	hRgl3	1.77401e-05	hRgl3	0.155886	hRgl3	1.89519e-05	hRgl3	1.89519e-05	hRgl3
										7.70741e-06	hProgM	7.78745e-06	hProgM	5.51567e-06	hProgM	6.44149e-06	hProgM			0.59184	hNbML1	1.05027	hNbML1	1.02865e-05	hNbML1	2.35788e-06	hNbML1													0.226573	hRgl3	1.77217e-05	hRgl3	0.154935	hRgl3	1.88699e-05	hRgl3	1.88699e-05	hRgl3
										7.70152e-06	hProgM	7.78194e-06	hProgM	5.46608e-06	hProgM	6.43009e-06	hProgM			0.589744	hNbML1	1.04746	hNbML1	1.02761e-05	hNbML1	2.32325e-06	hNbML1													0.226347	hRgl3	1.75814e-05	hRgl3	0.153716	hRgl3	1.8865e-05	hRgl3	1.8865e-05	hRgl3
										7.65867e-06	hProgM	7.76047e-06	hProgM	5.46023e-06	hProgM	6.4255e-06	hProgM			0.585968	hNbML1	1.04731	hNbML1	9.79866e-06	hNbML1	2.19548e-06	hNbML1													0.224057	hRgl3	1.73296e-05	hRgl3	0.151733	hRgl3	1.86899e-05	hRgl3	1.86899e-05	hRgl3
										7.65106e-06	hProgM	7.72845e-06	hProgM	5.42131e-06	hProgM	6.3934e-06	hProgM			0.584976	hNbML1	1.04242	hNbML1	9.55837e-06	hNbML1	2.14074e-06	hNbML1													0.219792	hRgl3	1.73079e-05	hRgl3	0.144533	hRgl3	1.86143e-05	hRgl3	1.86143e-05	hRgl3
										7.63097e-06	hProgM	7.70741e-06	hProgM	5.39656e-06	hProgM	6.38887e-06	hProgM			0.581287	hNbML1	1.04099	hNbML1	9.55185e-06	hNbML1	1.9365e-06	hNbML1													0.215812	hRgl3	1.72799e-05	hRgl3	0.143887	hRgl3	1.86142e-05	hRgl3	1.86142e-05	hRgl3
										7.62613e-06	hProgM	7.70152e-06	hProgM	5.378e-06	hProgM	6.35514e-06	hProgM			0.579448	hNbML1	1.03721	hNbML1	9.41924e-06	hNbML1	1.92882e-06	hNbML1													0.210683	hRgl3	1.72711e-05	hRgl3	0.141363	hRgl3	1.8574e-05	hRgl3	1.8574e-05	hRgl3
										7.61306e-06	hProgM	7.68179e-06	hProgM	5.36623e-06	hProgM	6.32863e-06	hProgM			0.578299	hNbML1	1.03609	hNbML1	8.98362e-06	hNbML1	1.90019e-06	hNbML1													0.20871	hRgl3	1.71788e-05	hRgl3	0.120483	hRgl3	1.84167e-05	hRgl3	1.84167e-05	hRgl3
										7.61121e-06	hProgM	7.65867e-06	hProgM	5.35e-06	hProgM	6.30818e-06	hProgM			0.570285	hNbML1	1.03484	hNbML1	8.95862e-06	hNbML1	1.88221e-06	hNbML1													0.2045	hRgl3	1.7102e-05	hRgl3	0.111466	hRgl3	1.82601e-05	hRgl3	1.82601e-05	hRgl3
										7.60242e-06	hProgM	7.65106e-06	hProgM	5.33329e-06	hProgM	6.29064e-06	hProgM			0.569378	hNbML1	1.03397	hNbML1	8.8788e-06	hNbML1	1.87664e-06	hNbML1													0.203295	hRgl3	1.70744e-05	hRgl3	0.0617245	hRgl3	1.81271e-05	hRgl3	1.81271e-05	hRgl3
										7.59587e-06	hProgM	7.63097e-06	hProgM	5.33106e-06	hProgM	6.25931e-06	hProgM			0.564044	hNbML1	1.03383	hNbML1	8.79993e-06	hNbML1	1.81377e-06	hNbML1													0.201467	hRgl3	1.70598e-05	hRgl3	3.58466e-05	hRgl3	1.81253e-05	hRgl3	1.81253e-05	hRgl3
										7.58163e-06	hProgM	7.62613e-06	hProgM	5.32821e-06	hProgM	6.23518e-06	hProgM			0.561945	hNbML1	1.02783	hNbML1	8.55761e-06	hNbML1	1.70419e-06	hNbML1													0.199226	hRgl3	1.69255e-05	hRgl3	3.4953e-05	hRgl3	1.80567e-05	hRgl3	1.80567e-05	hRgl3
										7.549e-06	hProgM	7.61306e-06	hProgM	5.32129e-06	hProgM	6.17337e-06	hProgM			0.559621	hNbML1	1.01723	hNbML1	8.36208e-06	hNbML1	1.70386e-06	hNbML1													0.198018	hRgl3	1.68946e-05	hRgl3	3.47091e-05	hRgl3	1.80438e-05	hRgl3	1.80438e-05	hRgl3
										7.504e-06	hProgM	7.61121e-06	hProgM	5.31683e-06	hProgM	6.17227e-06	hProgM			0.558804	hNbML1	1.01394	hNbML1	8.31238e-06	hNbML1	1.57413e-06	hNbML1													0.183599	hRgl3	1.68689e-05	hRgl3	3.22907e-05	hRgl3	1.78496e-05	hRgl3	1.78496e-05	hRgl3
										7.50167e-06	hProgM	7.60242e-06	hProgM	5.29727e-06	hProgM	6.13838e-06	hProgM			0.555227	hNbML1	1.01348	hNbML1	8.28546e-06	hNbML1	1.50722e-06	hNbML1													0.178671	hRgl3	1.68462e-05	hRgl3	3.2112e-05	hRgl3	1.77704e-05	hRgl3	1.77704e-05	hRgl3
										7.48176e-06	hProgM	7.59587e-06	hProgM	5.28728e-06	hProgM	6.13287e-06	hProgM			0.554967	hNbML1	1.01147	hNbML1	8.11254e-06	hNbML1	1.49304e-06	hNbML1													0.177314	hRgl3	1.68019e-05	hRgl3	3.17452e-05	hRgl3	1.77578e-05	hRgl3	1.77578e-05	hRgl3
										7.47873e-06	hProgM	7.58163e-06	hProgM	5.28105e-06	hProgM	6.11997e-06	hProgM			0.554291	hNbML1	1.01118	hNbML1	7.89677e-06	hNbML1	1.19894e-06	hNbML1													0.17299	hRgl3	1.67577e-05	hRgl3	2.96587e-05	hRgl3	1.77554e-05	hRgl3	1.77554e-05	hRgl3
										7.46772e-06	hProgM	7.549e-06	hProgM	5.27155e-06	hProgM	6.09393e-06	hProgM			0.552933	hNbML1	1.01064	hNbML1	7.89577e-06	hNbML1	1.15139e-06	hNbML1													0.170749	hRgl3	1.671e-05	hRgl3	2.90422e-05	hRgl3	1.77401e-05	hRgl3	1.77401e-05	hRgl3
										7.44173e-06	hProgM	7.504e-06	hProgM	5.26698e-06	hProgM	6.08275e-06	hProgM			0.551132	hNbML1	1.01036	hNbML1	7.57832e-06	hNbML1	1.04659e-06	hNbML1													0.167757	hRgl3	1.66807e-05	hRgl3	2.7272e-05	hRgl3	1.77217e-05	hRgl3	1.77217e-05	hRgl3
										7.42395e-06	hProgM	7.50167e-06	hProgM	5.24168e-06	hProgM	6.07106e-06	hProgM			0.546044	hNbML1	1.00798	hNbML1	7.47452e-06	hNbML1	8.84402e-07	hNbML1													0.132116	hRgl3	1.66656e-05	hRgl3	2.70189e-05	hRgl3	1.75814e-05	hRgl3	1.75814e-05	hRgl3
										7.4043e-06	hProgM	7.48176e-06	hProgM	5.19672e-06	hProgM	6.04986e-06	hProgM			0.544742	hNbML1	1.00764	hNbML1	7.46772e-06	hNbML1	6.44444e-07	hNbML1													0.122763	hRgl3	1.65889e-05	hRgl3	2.67214e-05	hRgl3	1.73296e-05	hRgl3	1.73296e-05	hRgl3
										7.39841e-06	hProgM	7.47873e-06	hProgM	5.15881e-06	hProgM	6.04604e-06	hProgM			0.521952	hNbML1	1.00707	hNbML1	7.3799e-06	hNbML1	6.09666e-07	hNbML1													0.119862	hRgl3	1.65262e-05	hRgl3	2.63898e-05	hRgl3	1.73079e-05	hRgl3	1.73079e-05	hRgl3
										7.37495e-06	hProgM	7.46772e-06	hProgM	5.1464e-06	hProgM	6.0335e-06	hProgM			0.521643	hNbML1	1.00166	hNbML1	7.35464e-06	hNbML1	5.81112e-07	hNbML1													0.117278	hRgl3	1.62844e-05	hRgl3	2.63371e-05	hRgl3	1.72799e-05	hRgl3	1.72799e-05	hRgl3
										7.35072e-06	hProgM	7.44173e-06	hProgM	5.13539e-06	hProgM	5.98172e-06	hProgM			0.520252	hNbML1	0.999392	hNbML1	7.1566e-06	hNbML1	3.66061e-07	hNbML1													0.0740142	hRgl3	1.62414e-05	hRgl3	2.6235e-05	hRgl3	1.72711e-05	hRgl3	1.72711e-05	hRgl3
										7.32528e-06	hProgM	7.42395e-06	hProgM	5.08786e-06	hProgM	5.94928e-06	hProgM			0.519072	hNbML1	0.981273	hNbML1	6.96863e-06	hNbML1	2.72184e-07	hNbML1													0.0695596	hRgl3	1.62382e-05	hRgl3	2.62276e-05	hRgl3	1.71788e-05	hRgl3	1.71788e-05	hRgl3
										7.31626e-06	hProgM	7.4043e-06	hProgM	5.07208e-06	hProgM	5.87716e-06	hProgM			0.515733	hNbML1	0.96965	hNbML1	6.88513e-06	hNbML1	2.53359e-07	hNbML1													0.0690425	hRgl3	1.62016e-05	hRgl3	2.61823e-05	hRgl3	1.7102e-05	hRgl3	1.7102e-05	hRgl3
										7.25083e-06	hProgM	7.39841e-06	hProgM	5.04955e-06	hProgM	5.86828e-06	hProgM			0.51342	hNbML1	0.963546	hNbML1	6.78018e-06	hNbML1	1.85664e-07	hNbML1													0.0611383	hRgl3	1.61834e-05	hRgl3	2.60247e-05	hRgl3	1.70744e-05	hRgl3	1.70744e-05	hRgl3
										7.24174e-06	hProgM	7.35072e-06	hProgM	5.02946e-06	hProgM	5.86808e-06	hProgM			0.503579	hNbML1	0.961262	hNbML1	6.64391e-06	hNbML1	1.23464e-07	hNbML1													0.0601229	hRgl3	1.61586e-05	hRgl3	2.5533e-05	hRgl3	1.70598e-05	hRgl3	1.70598e-05	hRgl3
										7.20878e-06	hProgM	7.32528e-06	hProgM	5.0104e-06	hProgM	5.81718e-06	hProgM			0.501172	hNbML1	0.950388	hNbML1	6.55512e-06	hNbML1	3.7972e-08	hNbML1													3.58466e-05	hRgl3	1.60965e-05	hRgl3	2.45369e-05	hRgl3	1.69255e-05	hRgl3	1.69255e-05	hRgl3
										7.20749e-06	hProgM	7.31626e-06	hProgM	4.98349e-06	hProgM	5.80996e-06	hProgM			0.497608	hNbML1	0.946871	hNbML1	6.51126e-06	hNbML1	-1.82261e-08	hNbML1													3.4953e-05	hRgl3	1.60723e-05	hRgl3	2.4416e-05	hRgl3	1.68946e-05	hRgl3	1.68946e-05	hRgl3
										7.19466e-06	hProgM	7.25083e-06	hProgM	4.95961e-06	hProgM	5.79584e-06	hProgM			0.478641	hNbML1	0.933091	hNbML1	6.45979e-06	hNbML1	-5.64357e-08	hNbML1													3.47091e-05	hRgl3	1.60392e-05	hRgl3	2.38506e-05	hRgl3	1.68689e-05	hRgl3	1.68689e-05	hRgl3
										7.18757e-06	hProgM	7.24174e-06	hProgM	4.94143e-06	hProgM	5.74356e-06	hProgM			0.478342	hNbML1	0.929881	hNbML1	6.43009e-06	hNbML1	-6.15394e-08	hNbML1													3.22907e-05	hRgl3	1.59915e-05	hRgl3	2.37446e-05	hRgl3	1.68462e-05	hRgl3	1.68462e-05	hRgl3
										7.18136e-06	hProgM	7.20878e-06	hProgM	4.91287e-06	hProgM	5.73752e-06	hProgM			0.469594	hNbML1	0.91988	hNbML1	6.3595e-06	hNbML1	-1.06663e-07	hNbML1													3.2112e-05	hRgl3	1.59741e-05	hRgl3	2.3436e-05	hRgl3	1.68019e-05	hRgl3	1.68019e-05	hRgl3
										7.07196e-06	hProgM	7.20749e-06	hProgM	4.89531e-06	hProgM	5.73408e-06	hProgM			0.468876	hNbML1	0.9163	hNbML1	6.10679e-06	hNbML1	-1.80869e-07	hNbML1													3.17452e-05	hRgl3	1.59657e-05	hRgl3	2.28665e-05	hRgl3	1.67577e-05	hRgl3	1.67577e-05	hRgl3
										7.04087e-06	hProgM	7.19466e-06	hProgM	4.8806e-06	hProgM	5.73154e-06	hProgM			0.467642	hNbML1	0.914773	hNbML1	5.98172e-06	hNbML1	-3.65322e-07	hNbML1													2.96587e-05	hRgl3	1.57573e-05	hRgl3	2.26135e-05	hRgl3	1.671e-05	hRgl3	1.671e-05	hRgl3
										7.03964e-06	hProgM	7.18757e-06	hProgM	4.83457e-06	hProgM	5.67621e-06	hProgM			0.467104	hNbML1	0.906933	hNbML1	5.93816e-06	hNbML1	-4.77662e-07	hNbML1													2.90422e-05	hRgl3	1.57175e-05	hRgl3	2.25247e-05	hRgl3	1.66807e-05	hRgl3	1.66807e-05	hRgl3
										7.03698e-06	hProgM	7.18136e-06	hProgM	4.79932e-06	hProgM	5.6685e-06	hProgM			0.45881	hNbML1	0.90472	hNbML1	5.28728e-06	hNbML1	-5.39967e-07	hNbML1													2.7272e-05	hRgl3	1.56407e-05	hRgl3	2.25071e-05	hRgl3	1.66656e-05	hRgl3	1.66656e-05	hRgl3
										7.03608e-06	hProgM	7.03964e-06	hProgM	4.75958e-06	hProgM	5.60093e-06	hProgM			0.452649	hNbML1	0.904398	hNbML1	5.15881e-06	hNbML1	-5.82708e-07	hNbML1													2.70189e-05	hRgl3	1.56191e-05	hRgl3	2.25061e-05	hRgl3	1.65889e-05	hRgl3	1.65889e-05	hRgl3
										7.01641e-06	hProgM	7.03698e-06	hProgM	4.72435e-06	hProgM	5.58599e-06	hProgM			0.424552	hNbML1	0.901714	hNbML1	5.11387e-06	hNbML1	-6.03156e-07	hNbML1													2.67214e-05	hRgl3	1.55476e-05	hRgl3	2.24621e-05	hRgl3	1.65262e-05	hRgl3	1.65262e-05	hRgl3
										7.00749e-06	hProgM	7.03608e-06	hProgM	4.72388e-06	hProgM	5.58141e-06	hProgM			0.417021	hNbML1	0.893145	hNbML1	5.10666e-06	hNbML1	-6.61953e-07	hNbML1													2.63898e-05	hRgl3	1.54804e-05	hRgl3	2.2419e-05	hRgl3	1.62844e-05	hRgl3	1.62844e-05	hRgl3
										6.94659e-06	hProgM	7.01641e-06	hProgM	4.70393e-06	hProgM	5.57346e-06	hProgM			0.339599	hNbML1	0.891751	hNbML1	5.02011e-06	hNbML1	-7.36612e-07	hNbML1													2.63371e-05	hRgl3	1.54737e-05	hRgl3	2.23762e-05	hRgl3	1.62414e-05	hRgl3	1.62414e-05	hRgl3
										6.9453e-06	hProgM	7.00749e-06	hProgM	4.70019e-06	hProgM	5.54197e-06	hProgM			0.337438	hNbML1	0.870416	hNbML1	4.5545e-06	hNbML1	-8.42925e-07	hNbML1													2.6235e-05	hRgl3	1.54401e-05	hRgl3	2.22276e-05	hRgl3	1.62382e-05	hRgl3	1.62382e-05	hRgl3
										6.94494e-06	hProgM	6.97667e-06	hProgM	4.65513e-06	hProgM	5.53425e-06	hProgM			0.254526	hNbML1	0.851004	hNbML1	4.52139e-06	hNbML1	-8.99069e-07	hNbML1													2.62276e-05	hRgl3	1.54285e-05	hRgl3	2.20798e-05	hRgl3	1.62016e-05	hRgl3	1.62016e-05	hRgl3
										6.9242e-06	hProgM	6.94659e-06	hProgM	4.63768e-06	hProgM	5.52103e-06	hProgM			2.4416e-05	hNbML1	0.848367	hNbML1	4.20372e-06	hNbML1	-9.29652e-07	hNbML1													2.61823e-05	hRgl3	1.53917e-05	hRgl3	2.20368e-05	hRgl3	1.61834e-05	hRgl3	1.61834e-05	hRgl3
										6.86779e-06	hProgM	6.9453e-06	hProgM	4.62293e-06	hProgM	5.51567e-06	hProgM			2.01122e-05	hNbML1	0.845909	hNbML1	4.07597e-06	hNbML1	-9.65727e-07	hNbML1													2.60247e-05	hRgl3	1.53741e-05	hRgl3	2.17867e-05	hRgl3	1.61586e-05	hRgl3	1.61586e-05	hRgl3
										6.85679e-06	hProgM	6.94494e-06	hProgM	4.57363e-06	hProgM	5.46608e-06	hProgM			1.72333e-05	hNbML1	0.836938	hNbML1	4.02793e-06	hNbML1	-1.00659e-06	hNbML1													2.5533e-05	hRgl3	1.53536e-05	hRgl3	2.12031e-05	hRgl3	1.60965e-05	hRgl3	1.60965e-05	hRgl3
										6.84206e-06	hProgM	6.9242e-06	hProgM	4.56003e-06	hProgM	5.46115e-06	hProgM			1.68462e-05	hNbML1	0.811009	hNbML1	3.84813e-06	hNbML1	-1.02141e-06	hNbML1													2.47804e-05	hRgl3	1.53328e-05	hRgl3	2.07547e-05	hRgl3	1.60723e-05	hRgl3	1.60723e-05	hRgl3
										6.8205e-06	hProgM	6.88808e-06	hProgM	4.55495e-06	hProgM	5.46023e-06	hProgM			1.68019e-05	hNbML1	0.802274	hNbML1	3.76236e-06	hNbML1	-1.04744e-06	hNbML1													2.45369e-05	hRgl3	1.52956e-05	hRgl3	2.07435e-05	hRgl3	1.60392e-05	hRgl3	1.60392e-05	hRgl3
										6.79893e-06	hProgM	6.85679e-06	hProgM	4.5545e-06	hProgM	5.42131e-06	hProgM			1.62414e-05	hNbML1	0.801827	hNbML1	3.63128e-06	hNbML1	-1.05828e-06	hNbML1													2.4416e-05	hRgl3	1.52794e-05	hRgl3	2.07396e-05	hRgl3	1.59915e-05	hRgl3	1.59915e-05	hRgl3
										6.76126e-06	hProgM	6.84206e-06	hProgM	4.5465e-06	hProgM	5.39656e-06	hProgM			1.56191e-05	hNbML1	0.800511	hNbML1	3.52951e-06	hNbML1	-1.06125e-06	hNbML1													2.38506e-05	hRgl3	1.52569e-05	hRgl3	2.06682e-05	hRgl3	1.59741e-05	hRgl3	1.59741e-05	hRgl3
										6.75724e-06	hProgM	6.8205e-06	hProgM	4.53918e-06	hProgM	5.378e-06	hProgM			1.53917e-05	hNbML1	0.80017	hNbML1	3.48012e-06	hNbML1	-1.09613e-06	hNbML1													2.37446e-05	hRgl3	1.51988e-05	hRgl3	2.03697e-05	hRgl3	1.59657e-05	hRgl3	1.59657e-05	hRgl3
										6.73067e-06	hProgM	6.79893e-06	hProgM	4.52139e-06	hProgM	5.36623e-06	hProgM			1.51944e-05	hNbML1	0.791774	hNbML1	3.46724e-06	hNbML1	-1.13137e-06	hNbML1													2.3565e-05	hRgl3	1.51944e-05	hRgl3	2.01989e-05	hRgl3	1.57573e-05	hRgl3	1.57573e-05	hRgl3
										6.71512e-06	hProgM	6.79289e-06	hProgM	4.49296e-06	hProgM	5.35e-06	hProgM			1.51645e-05	hNbML1	0.791193	hNbML1	3.23917e-06	hNbML1	-1.40845e-06	hNbML1													2.35093e-05	hRgl3	1.51942e-05	hRgl3	2.002e-05	hRgl3	1.57175e-05	hRgl3	1.57175e-05	hRgl3
										6.69066e-06	hProgM	6.76126e-06	hProgM	4.47221e-06	hProgM	5.33329e-06	hProgM			1.50774e-05	hNbML1	0.782566	hNbML1	3.11233e-06	hNbML1	-1.42617e-06	hNbML1													2.3436e-05	hRgl3	1.51645e-05	hRgl3	2.00146e-05	hRgl3	1.56407e-05	hRgl3	1.56407e-05	hRgl3
										6.67968e-06	hProgM	6.75724e-06	hProgM	4.46041e-06	hProgM	5.33106e-06	hProgM			1.49281e-05	hNbML1	0.771899	hNbML1	2.91094e-06	hNbML1	-1.49333e-06	hNbML1													2.28665e-05	hRgl3	1.51171e-05	hRgl3	1.99086e-05	hRgl3	1.56191e-05	hRgl3	1.56191e-05	hRgl3
										6.65647e-06	hProgM	6.73067e-06	hProgM	4.42954e-06	hProgM	5.32821e-06	hProgM			1.48231e-05	hNbML1	0.768598	hNbML1	2.89627e-06	hNbML1	-1.53358e-06	hNbML1													2.26135e-05	hRgl3	1.51152e-05	hRgl3	1.94523e-05	hRgl3	1.55476e-05	hRgl3	1.55476e-05	hRgl3
										6.64391e-06	hProgM	6.71512e-06	hProgM	4.42733e-06	hProgM	5.32129e-06	hProgM			1.47679e-05	hNbML1	0.765216	hNbML1	2.87301e-06	hNbML1	-1.5679e-06	hNbML1													2.25247e-05	hRgl3	1.51128e-05	hRgl3	1.94091e-05	hRgl3	1.54804e-05	hRgl3	1.54804e-05	hRgl3
										6.63877e-06	hProgM	6.70498e-06	hProgM	4.42013e-06	hProgM	5.31683e-06	hProgM			1.41207e-05	hNbML1	0.757776	hNbML1	2.75964e-06	hNbML1	-1.56872e-06	hNbML1													2.25071e-05	hRgl3	1.50832e-05	hRgl3	1.9345e-05	hRgl3	1.54737e-05	hRgl3	1.54737e-05	hRgl3
										6.58739e-06	hProgM	6.69066e-06	hProgM	4.41503e-06	hProgM	5.29727e-06	hProgM			1.21091e-05	hNbML1	0.750217	hNbML1	2.75646e-06	hNbML1	-1.65732e-06	hNbML1													2.25061e-05	hRgl3	1.50774e-05	hRgl3	1.93431e-05	hRgl3	1.54401e-05	hRgl3	1.54401e-05	hRgl3
										6.55512e-06	hProgM	6.67968e-06	hProgM	4.41341e-06	hProgM	5.28728e-06	hProgM			1.20887e-05	hNbML1	0.732414	hNbML1	2.35788e-06	hNbML1	-1.66862e-06	hNbML1													2.24621e-05	hRgl3	1.50234e-05	hRgl3	1.93091e-05	hRgl3	1.54285e-05	hRgl3	1.54285e-05	hRgl3
										6.55024e-06	hProgM	6.65647e-06	hProgM	4.40824e-06	hProgM	5.28105e-06	hProgM			1.19998e-05	hNbML1	0.728085	hNbML1	2.32325e-06	hNbML1	-1.73888e-06	hNbML1													2.23762e-05	hRgl3	1.49281e-05	hRgl3	1.90904e-05	hRgl3	1.53917e-05	hRgl3	1.53917e-05	hRgl3
										6.51126e-06	hProgM	6.64391e-06	hProgM	4.38397e-06	hProgM	5.27155e-06	hProgM			1.19172e-05	hNbML1	0.717129	hNbML1	2.19548e-06	hNbML1	-1.76304e-06	hNbML1													2.22276e-05	hRgl3	1.48577e-05	hRgl3	1.89519e-05	hRgl3	1.53741e-05	hRgl3	1.53741e-05	hRgl3
										6.46398e-06	hProgM	6.63877e-06	hProgM	4.38251e-06	hProgM	5.26698e-06	hProgM			1.18499e-05	hNbML1	0.712961	hNbML1	1.9365e-06	hNbML1	-1.81268e-06	hNbML1													2.20798e-05	hRgl3	1.48372e-05	hRgl3	1.88699e-05	hRgl3	1.53536e-05	hRgl3	1.53536e-05	hRgl3
										6.45979e-06	hProgM	6.58739e-06	hProgM	4.31565e-06	hProgM	5.24168e-06	hProgM			1.12733e-05	hNbML1	0.692087	hNbML1	1.92882e-06	hNbML1	-1.84103e-06	hNbML1													2.20368e-05	hRgl3	1.48307e-05	hRgl3	1.86899e-05	hRgl3	1.53328e-05	hRgl3	1.53328e-05	hRgl3
										6.44149e-06	hProgM	6.55024e-06	hProgM	4.28855e-06	hProgM	5.23518e-06	hProgM			1.09113e-05	hNbML1	0.681941	hNbML1	1.90019e-06	hNbML1	-1.9033e-06	hNbML1													2.17867e-05	hRgl3	1.47961e-05	hRgl3	1.86143e-05	hRgl3	1.52956e-05	hRgl3	1.52956e-05	hRgl3
										6.4255e-06	hProgM	6.51126e-06	hProgM	4.28366e-06	hProgM	5.19672e-06	hProgM			1.02914e-05	hNbML1	0.6768	hNbML1	1.89129e-06	hNbML1	-1.90816e-06	hNbML1													2.12031e-05	hRgl3	1.47917e-05	hRgl3	1.86142e-05	hRgl3	1.52794e-05	hRgl3	1.52794e-05	hRgl3
										6.3934e-06	hProgM	6.46398e-06	hProgM	4.27593e-06	hProgM	5.15881e-06	hProgM			1.02865e-05	hNbML1	0.666364	hNbML1	1.88221e-06	hNbML1	-2.01677e-06	hNbML1													2.10897e-05	hRgl3	1.47684e-05	hRgl3	1.8574e-05	hRgl3	1.52569e-05	hRgl3	1.52569e-05	hRgl3
										6.38887e-06	hProgM	6.45979e-06	hProgM	4.27178e-06	hProgM	5.1464e-06	hProgM			1.00095e-05	hNbML1	0.664077	hNbML1	1.87664e-06	hNbML1	-2.03293e-06	hNbML1													2.07547e-05	hRgl3	1.47679e-05	hRgl3	1.84167e-05	hRgl3	1.51988e-05	hRgl3	1.51988e-05	hRgl3
										6.35514e-06	hProgM	6.44149e-06	hProgM	4.26288e-06	hProgM	5.13539e-06	hProgM			9.55185e-06	hNbML1	0.65714	hNbML1	1.70419e-06	hNbML1	-2.18738e-06	hNbML1													2.07435e-05	hRgl3	1.47218e-05	hRgl3	1.82601e-05	hRgl3	1.51944e-05	hRgl3	1.51944e-05	hRgl3
										6.32863e-06	hProgM	6.4255e-06	hProgM	4.26265e-06	hProgM	5.07208e-06	hProgM			9.41924e-06	hNbML1	0.65679	hNbML1	1.19894e-06	hNbML1	-2.28343e-06	hNbML1													2.07396e-05	hRgl3	1.47137e-05	hRgl3	1.81271e-05	hRgl3	1.51942e-05	hRgl3	1.51942e-05	hRgl3
										6.30818e-06	hProgM	6.38887e-06	hProgM	4.26124e-06	hProgM	5.04955e-06	hProgM			8.95862e-06	hNbML1	0.639574	hNbML1	1.15139e-06	hNbML1	-2.28434e-06	hNbML1													2.06682e-05	hRgl3	1.46886e-05	hRgl3	1.81253e-05	hRgl3	1.51645e-05	hRgl3	1.51645e-05	hRgl3
										6.29064e-06	hProgM	6.35514e-06	hProgM	4.25816e-06	hProgM	5.02946e-06	hProgM			8.8018e-06	hNbML1	0.639114	hNbML1	1.14109e-06	hNbML1	-2.33543e-06	hNbML1													2.03697e-05	hRgl3	1.46651e-05	hRgl3	1.80567e-05	hRgl3	1.51171e-05	hRgl3	1.51171e-05	hRgl3
										6.25931e-06	hProgM	6.32863e-06	hProgM	4.22306e-06	hProgM	5.0104e-06	hProgM			8.79993e-06	hNbML1	0.637487	hNbML1	1.04659e-06	hNbML1	-2.35934e-06	hNbML1													2.01989e-05	hRgl3	1.46502e-05	hRgl3	1.80438e-05	hRgl3	1.51152e-05	hRgl3	1.51152e-05	hRgl3
										6.23518e-06	hProgM	6.30818e-06	hProgM	4.21197e-06	hProgM	4.98349e-06	hProgM			8.55672e-06	hNbML1	0.634981	hNbML1	9.64789e-07	hNbML1	-2.58841e-06	hNbML1													2.002e-05	hRgl3	1.46337e-05	hRgl3	1.78496e-05	hRgl3	1.51128e-05	hRgl3	1.51128e-05	hRgl3
										6.17337e-06	hProgM	6.29064e-06	hProgM	4.20372e-06	hProgM	4.94143e-06	hProgM			8.36208e-06	hNbML1	0.630644	hNbML1	8.84402e-07	hNbML1	-2.79371e-06	hNbML1													2.00146e-05	hRgl3	1.45189e-05	hRgl3	1.77704e-05	hRgl3	1.50832e-05	hRgl3	1.50832e-05	hRgl3
										6.17227e-06	hProgM	6.25931e-06	hProgM	4.16298e-06	hProgM	4.91287e-06	hProgM			8.11254e-06	hNbML1	0.629408	hNbML1	6.44444e-07	hNbML1	-2.81577e-06	hNbML1													1.99086e-05	hRgl3	1.44808e-05	hRgl3	1.77578e-05	hRgl3	1.50774e-05	hRgl3	1.50774e-05	hRgl3
										6.15261e-06	hProgM	6.23518e-06	hProgM	4.15845e-06	hProgM	4.89531e-06	hProgM			7.66845e-06	hNbML1	0.627804	hNbML1	3.66061e-07	hNbML1	-2.90145e-06	hNbML1													1.94523e-05	hRgl3	1.44774e-05	hRgl3	1.77554e-05	hRgl3	1.50234e-05	hRgl3	1.50234e-05	hRgl3
										6.13287e-06	hProgM	6.17337e-06	hProgM	4.11592e-06	hProgM	4.8806e-06	hProgM			7.61863e-06	hNbML1	0.624976	hNbML1	2.77617e-07	hNbML1	-3.09744e-06	hNbML1													1.94091e-05	hRgl3	1.44636e-05	hRgl3	1.77401e-05	hRgl3	1.49281e-05	hRgl3	1.49281e-05	hRgl3
										6.11997e-06	hProgM	6.17227e-06	hProgM	4.09163e-06	hProgM	4.83457e-06	hProgM			7.47452e-06	hNbML1	0.62277	hNbML1	2.72184e-07	hNbML1	-3.12933e-06	hNbML1													1.9345e-05	hRgl3	1.44632e-05	hRgl3	1.77217e-05	hRgl3	1.48577e-05	hRgl3	1.48577e-05	hRgl3
										6.08275e-06	hProgM	6.15261e-06	hProgM	4.07034e-06	hProgM	4.79932e-06	hProgM			7.46772e-06	hNbML1	0.622257	hNbML1	2.53359e-07	hNbML1	-3.19451e-06	hNbML1													1.93431e-05	hRgl3	1.4441e-05	hRgl3	1.75814e-05	hRgl3	1.48372e-05	hRgl3	1.48372e-05	hRgl3
										6.04986e-06	hProgM	6.13287e-06	hProgM	4.0648e-06	hProgM	4.75958e-06	hProgM			7.3799e-06	hNbML1	0.620964	hNbML1	1.85664e-07	hNbML1	-3.22902e-06	hNbML1													1.93091e-05	hRgl3	1.44194e-05	hRgl3	1.73296e-05	hRgl3	1.48307e-05	hRgl3	1.48307e-05	hRgl3
										6.0335e-06	hProgM	6.11997e-06	hProgM	4.06309e-06	hProgM	4.72435e-06	hProgM			7.1566e-06	hNbML1	0.612384	hNbML1	1.23464e-07	hNbML1	-3.41673e-06	hNbML1													1.90904e-05	hRgl3	1.44187e-05	hRgl3	1.73079e-05	hRgl3	1.47961e-05	hRgl3	1.47961e-05	hRgl3
										5.99811e-06	hProgM	6.09393e-06	hProgM	4.03775e-06	hProgM	4.70019e-06	hProgM			6.55512e-06	hNbML1	0.609562	hNbML1	3.7972e-08	hNbML1	-3.43587e-06	hNbML1													1.89519e-05	hRgl3	1.43986e-05	hRgl3	1.72711e-05	hRgl3	1.47917e-05	hRgl3	1.47917e-05	hRgl3
										5.98172e-06	hProgM	6.08275e-06	hProgM	4.03728e-06	hProgM	4.67831e-06	hProgM			6.51126e-06	hNbML1	0.607527	hNbML1	-1.82261e-08	hNbML1	-3.49997e-06	hNbML1													1.88699e-05	hRgl3	1.43663e-05	hRgl3	1.71788e-05	hRgl3	1.47684e-05	hRgl3	1.47684e-05	hRgl3
										5.94928e-06	hProgM	6.04604e-06	hProgM	4.03188e-06	hProgM	4.65513e-06	hProgM			6.50349e-06	hNbML1	0.603198	hNbML1	-5.64357e-08	hNbML1	-3.56907e-06	hNbML1													1.8865e-05	hRgl3	1.43242e-05	hRgl3	1.7102e-05	hRgl3	1.47679e-05	hRgl3	1.47679e-05	hRgl3
										5.87716e-06	hProgM	6.0335e-06	hProgM	3.99959e-06	hProgM	4.63768e-06	hProgM			6.43009e-06	hNbML1	0.601577	hNbML1	-6.15394e-08	hNbML1	-3.73579e-06	hNbML1													1.86899e-05	hRgl3	1.4239e-05	hRgl3	1.70744e-05	hRgl3	1.47218e-05	hRgl3	1.47218e-05	hRgl3
										5.86828e-06	hProgM	5.99811e-06	hProgM	3.99634e-06	hProgM	4.62293e-06	hProgM			6.3595e-06	hNbML1	0.598581	hNbML1	-1.06663e-07	hNbML1	-3.76347e-06	hNbML1													1.86143e-05	hRgl3	1.4239e-05	hRgl3	1.70598e-05	hRgl3	1.47137e-05	hRgl3	1.47137e-05	hRgl3
										5.86808e-06	hProgM	5.98172e-06	hProgM	3.98734e-06	hProgM	4.57363e-06	hProgM			5.98172e-06	hNbML1	0.595175	hNbML1	-1.80869e-07	hNbML1	-3.80063e-06	hNbML1													1.86142e-05	hRgl3	1.4204e-05	hRgl3	1.69255e-05	hRgl3	1.46886e-05	hRgl3	1.46886e-05	hRgl3
										5.81718e-06	hProgM	5.94928e-06	hProgM	3.92741e-06	hProgM	4.56003e-06	hProgM			5.93816e-06	hNbML1	0.59184	hNbML1	-3.65322e-07	hNbML1	-3.94872e-06	hNbML1													1.8574e-05	hRgl3	1.41949e-05	hRgl3	1.68946e-05	hRgl3	1.46651e-05	hRgl3	1.46651e-05	hRgl3
										5.80996e-06	hProgM	5.87716e-06	hProgM	3.92284e-06	hProgM	4.55495e-06	hProgM			5.28728e-06	hNbML1	0.589744	hNbML1	-4.01996e-07	hNbML1	-4.03467e-06	hNbML1													1.84167e-05	hRgl3	1.41913e-05	hRgl3	1.68689e-05	hRgl3	1.46502e-05	hRgl3	1.46502e-05	hRgl3
										5.79584e-06	hProgM	5.86828e-06	hProgM	3.88906e-06	hProgM	4.5545e-06	hProgM			5.15881e-06	hNbML1	0.589208	hNbML1	-4.77662e-07	hNbML1	-4.0398e-06	hNbML1													1.82601e-05	hRgl3	1.41794e-05	hRgl3	1.68462e-05	hRgl3	1.46337e-05	hRgl3	1.46337e-05	hRgl3
										5.74356e-06	hProgM	5.86808e-06	hProgM	3.88439e-06	hProgM	4.5465e-06	hProgM			5.10666e-06	hNbML1	0.587518	hNbML1	-6.03156e-07	hNbML1	-4.06453e-06	hNbML1													1.81271e-05	hRgl3	1.41568e-05	hRgl3	1.68019e-05	hRgl3	1.45189e-05	hRgl3	1.45189e-05	hRgl3
										5.73752e-06	hProgM	5.81718e-06	hProgM	3.84949e-06	hProgM	4.53918e-06	hProgM			4.5545e-06	hNbML1	0.579491	hNbML1	-7.17229e-07	hNbML1	-4.12863e-06	hNbML1													1.81253e-05	hRgl3	1.41484e-05	hRgl3	1.67577e-05	hRgl3	1.44808e-05	hRgl3	1.44808e-05	hRgl3
										5.73408e-06	hProgM	5.80996e-06	hProgM	3.84677e-06	hProgM	4.52139e-06	hProgM			4.52139e-06	hNbML1	0.577074	hNbML1	-7.36612e-07	hNbML1	-4.13467e-06	hNbML1													1.80567e-05	hRgl3	1.41005e-05	hRgl3	1.671e-05	hRgl3	1.44774e-05	hRgl3	1.44774e-05	hRgl3
										5.73154e-06	hProgM	5.79631e-06	hProgM	3.81366e-06	hProgM	4.49296e-06	hProgM			4.20372e-06	hNbML1	0.577018	hNbML1	-8.42925e-07	hNbML1	-4.28259e-06	hNbML1													1.80438e-05	hRgl3	1.40486e-05	hRgl3	1.66807e-05	hRgl3	1.44636e-05	hRgl3	1.44636e-05	hRgl3
										5.67621e-06	hProgM	5.79584e-06	hProgM	3.80472e-06	hProgM	4.47221e-06	hProgM			4.07034e-06	hNbML1	0.575989	hNbML1	-9.29652e-07	hNbML1	-4.33169e-06	hNbML1													1.78496e-05	hRgl3	1.39974e-05	hRgl3	1.66656e-05	hRgl3	1.44632e-05	hRgl3	1.44632e-05	hRgl3
										5.6685e-06	hProgM	5.74356e-06	hProgM	3.79676e-06	hProgM	4.46041e-06	hProgM			4.02793e-06	hNbML1	0.575489	hNbML1	-9.65727e-07	hNbML1	-4.34898e-06	hNbML1													1.77704e-05	hRgl3	1.3927e-05	hRgl3	1.65889e-05	hRgl3	1.4441e-05	hRgl3	1.4441e-05	hRgl3
										5.60093e-06	hProgM	5.73752e-06	hProgM	3.77362e-06	hProgM	4.42954e-06	hProgM			3.84813e-06	hNbML1	0.575214	hNbML1	-1.00659e-06	hNbML1	-4.42802e-06	hNbML1													1.77578e-05	hRgl3	1.39212e-05	hRgl3	1.65262e-05	hRgl3	1.44194e-05	hRgl3	1.44194e-05	hRgl3
										5.58599e-06	hProgM	5.73408e-06	hProgM	3.76973e-06	hProgM	4.42733e-06	hProgM			3.76236e-06	hNbML1	0.57234	hNbML1	-1.02141e-06	hNbML1	-4.43299e-06	hNbML1													1.77554e-05	hRgl3	1.39111e-05	hRgl3	1.62844e-05	hRgl3	1.44187e-05	hRgl3	1.44187e-05	hRgl3
										5.58141e-06	hProgM	5.73154e-06	hProgM	3.70294e-06	hProgM	4.42013e-06	hProgM			3.68807e-06	hNbML1	0.565319	hNbML1	-1.05828e-06	hNbML1	-4.58141e-06	hNbML1													1.77401e-05	hRgl3	1.38852e-05	hRgl3	1.62414e-05	hRgl3	1.43663e-05	hRgl3	1.43986e-05	hRgl3
										5.57346e-06	hProgM	5.67621e-06	hProgM	3.70235e-06	hProgM	4.41503e-06	hProgM			3.52951e-06	hNbML1	0.552367	hNbML1	-1.06125e-06	hNbML1	-4.60093e-06	hNbML1													1.77217e-05	hRgl3	1.38237e-05	hRgl3	1.62382e-05	hRgl3	1.43242e-05	hRgl3	1.43663e-05	hRgl3
										5.54197e-06	hProgM	5.6685e-06	hProgM	3.69542e-06	hProgM	4.40824e-06	hProgM			3.48012e-06	hNbML1	0.550095	hNbML1	-1.09613e-06	hNbML1	-4.6923e-06	hNbML1													1.75814e-05	hRgl3	1.38158e-05	hRgl3	1.62016e-05	hRgl3	1.4239e-05	hRgl3	1.43242e-05	hRgl3
										5.53425e-06	hProgM	5.60093e-06	hProgM	3.68807e-06	hProgM	4.38397e-06	hProgM			3.11233e-06	hNbML1	0.549645	hNbML1	-1.40845e-06	hNbML1	-4.74625e-06	hNbML1													1.73296e-05	hRgl3	1.37945e-05	hRgl3	1.61834e-05	hRgl3	1.4239e-05	hRgl3	1.4239e-05	hRgl3
										5.52103e-06	hProgM	5.58599e-06	hProgM	3.67938e-06	hProgM	4.38251e-06	hProgM			2.91094e-06	hNbML1	0.548513	hNbML1	-1.42617e-06	hNbML1	-4.85378e-06	hNbML1													1.73079e-05	hRgl3	1.37843e-05	hRgl3	1.61586e-05	hRgl3	1.4204e-05	hRgl3	1.4239e-05	hRgl3
										5.51567e-06	hProgM	5.58141e-06	hProgM	3.67873e-06	hProgM	4.31565e-06	hProgM			2.87301e-06	hNbML1	0.547952	hNbML1	-1.49333e-06	hNbML1	-4.92877e-06	hNbML1													1.72799e-05	hRgl3	1.37695e-05	hRgl3	1.60965e-05	hRgl3	1.41949e-05	hRgl3	1.4204e-05	hRgl3
										5.46608e-06	hProgM	5.57346e-06	hProgM	3.65562e-06	hProgM	4.28855e-06	hProgM			2.79108e-06	hNbML1	0.541974	hNbML1	-1.53358e-06	hNbML1	-5.04217e-06	hNbML1													1.72711e-05	hRgl3	1.37608e-05	hRgl3	1.60723e-05	hRgl3	1.41913e-05	hRgl3	1.41949e-05	hRgl3
										5.46023e-06	hProgM	5.54197e-06	hProgM	3.63463e-06	hProgM	4.28366e-06	hProgM			2.75646e-06	hNbML1	0.524021	hNbML1	-1.56872e-06	hNbML1	-5.29151e-06	hNbML1													1.71788e-05	hRgl3	1.36503e-05	hRgl3	1.60392e-05	hRgl3	1.41794e-05	hRgl3	1.41913e-05	hRgl3
										5.39656e-06	hProgM	5.53425e-06	hProgM	3.63128e-06	hProgM	4.27593e-06	hProgM			2.37395e-06	hNbML1	0.519072	hNbML1	-1.76304e-06	hNbML1	-5.32833e-06	hNbML1													1.7102e-05	hRgl3	1.3631e-05	hRgl3	1.59915e-05	hRgl3	1.41568e-05	hRgl3	1.41794e-05	hRgl3
										5.378e-06	hProgM	5.52103e-06	hProgM	3.57052e-06	hProgM	4.27178e-06	hProgM			2.19548e-06	hNbML1	0.513541	hNbML1	-1.81268e-06	hNbML1	-5.35588e-06	hNbML1													1.70744e-05	hRgl3	1.36292e-05	hRgl3	1.59741e-05	hRgl3	1.41484e-05	hRgl3	1.41568e-05	hRgl3
										5.35e-06	hProgM	5.46608e-06	hProgM	3.5064e-06	hProgM	4.26288e-06	hProgM			1.92882e-06	hNbML1	0.511623	hNbML1	-2.01677e-06	hNbML1	-5.40609e-06	hNbML1													1.70598e-05	hRgl3	1.36222e-05	hRgl3	1.59657e-05	hRgl3	1.41005e-05	hRgl3	1.41484e-05	hRgl3
										5.33329e-06	hProgM	5.46115e-06	hProgM	3.49082e-06	hProgM	4.26265e-06	hProgM			1.90019e-06	hNbML1	0.506324	hNbML1	-2.03293e-06	hNbML1	-5.41572e-06	hNbML1													1.69255e-05	hRgl3	1.3622e-05	hRgl3	1.57573e-05	hRgl3	1.40486e-05	hRgl3	1.41005e-05	hRgl3
										5.33106e-06	hProgM	5.46023e-06	hProgM	3.48028e-06	hProgM	4.26124e-06	hProgM			1.87664e-06	hNbML1	0.495768	hNbML1	-2.33543e-06	hNbML1	-5.71018e-06	hNbML1													1.68946e-05	hRgl3	1.3579e-05	hRgl3	1.57175e-05	hRgl3	1.39974e-05	hRgl3	1.40486e-05	hRgl3
										5.32821e-06	hProgM	5.42131e-06	hProgM	3.48012e-06	hProgM	4.25816e-06	hProgM			1.70419e-06	hNbML1	0.495732	hNbML1	-2.35934e-06	hNbML1	-5.96455e-06	hNbML1													1.68689e-05	hRgl3	1.35173e-05	hRgl3	1.56407e-05	hRgl3	1.3927e-05	hRgl3	1.39974e-05	hRgl3
										5.31683e-06	hProgM	5.39656e-06	hProgM	3.47303e-06	hProgM	4.22306e-06	hProgM			1.49304e-06	hNbML1	0.48517	hNbML1	-2.79371e-06	hNbML1	-5.98518e-06	hNbML1													1.68462e-05	hRgl3	1.35096e-05	hRgl3	1.56191e-05	hRgl3	1.39212e-05	hRgl3	1.3927e-05	hRgl3
										5.29727e-06	hProgM	5.378e-06	hProgM	3.46724e-06	hProgM	4.21197e-06	hProgM			1.15139e-06	hNbML1	0.483787	hNbML1	-2.81577e-06	hNbML1	-6.03881e-06	hNbML1													1.68019e-05	hRgl3	1.35092e-05	hRgl3	1.55476e-05	hRgl3	1.39111e-05	hRgl3	1.39212e-05	hRgl3
										5.28728e-06	hProgM	5.35e-06	hProgM	3.46591e-06	hProgM	4.20372e-06	hProgM			9.64789e-07	hNbML1	0.48232	hNbML1	-2.90145e-06	hNbML1	-6.08926e-06	hNbML1													1.67577e-05	hRgl3	1.34871e-05	hRgl3	1.54737e-05	hRgl3	1.38852e-05	hRgl3	1.39111e-05	hRgl3
										5.28105e-06	hProgM	5.33329e-06	hProgM	3.41668e-06	hProgM	4.16298e-06	hProgM			8.84402e-07	hNbML1	0.478342	hNbML1	-3.09744e-06	hNbML1	-6.13254e-06	hNbML1													1.671e-05	hRgl3	1.34608e-05	hRgl3	1.54401e-05	hRgl3	1.38237e-05	hRgl3	1.38852e-05	hRgl3
										5.27155e-06	hProgM	5.33106e-06	hProgM	3.40465e-06	hProgM	4.15845e-06	hProgM			5.81112e-07	hNbML1	0.468876	hNbML1	-3.12933e-06	hNbML1	-6.15606e-06	hNbML1													1.66807e-05	hRgl3	1.34602e-05	hRgl3	1.54285e-05	hRgl3	1.37945e-05	hRgl3	1.38237e-05	hRgl3
										5.26698e-06	hProgM	5.32821e-06	hProgM	3.37838e-06	hProgM	4.11592e-06	hProgM			3.66061e-07	hNbML1	0.467278	hNbML1	-3.22902e-06	hNbML1	-6.19355e-06	hNbML1													1.66656e-05	hRgl3	1.34564e-05	hRgl3	1.53917e-05	hRgl3	1.37843e-05	hRgl3	1.38158e-05	hRgl3
										5.24168e-06	hProgM	5.32129e-06	hProgM	3.34503e-06	hProgM	4.09163e-06	hProgM			2.77617e-07	hNbML1	0.458174	hNbML1	-3.41673e-06	hNbML1	-6.28655e-06	hNbML1													1.65889e-05	hRgl3	1.34255e-05	hRgl3	1.53741e-05	hRgl3	1.37695e-05	hRgl3	1.37945e-05	hRgl3
										5.15881e-06	hProgM	5.31683e-06	hProgM	3.34068e-06	hProgM	4.0648e-06	hProgM			2.72184e-07	hNbML1	0.440881	hNbML1	-3.43587e-06	hNbML1	-6.50199e-06	hNbML1													1.65262e-05	hRgl3	1.34158e-05	hRgl3	1.53536e-05	hRgl3	1.37608e-05	hRgl3	1.37843e-05	hRgl3
										5.1464e-06	hProgM	5.29727e-06	hProgM	3.33329e-06	hProgM	4.06309e-06	hProgM			3.7972e-08	hNbML1	0.431581	hNbML1	-3.56907e-06	hNbML1	-6.518e-06	hNbML1													1.62414e-05	hRgl3	1.33853e-05	hRgl3	1.53328e-05	hRgl3	1.3631e-05	hRgl3	1.37695e-05	hRgl3
										5.13539e-06	hProgM	5.28728e-06	hProgM	3.31284e-06	hProgM	4.03775e-06	hProgM			-5.64357e-08	hNbML1	0.402622	hNbML1	-4.03467e-06	hNbML1	-6.57343e-06	hNbML1													1.62382e-05	hRgl3	1.33169e-05	hRgl3	1.52956e-05	hRgl3	1.36292e-05	hRgl3	1.37608e-05	hRgl3
										5.08786e-06	hProgM	5.28105e-06	hProgM	3.29328e-06	hProgM	4.03728e-06	hProgM			-6.15394e-08	hNbML1	0.39612	hNbML1	-4.0398e-06	hNbML1	-6.58389e-06	hNbML1													1.62016e-05	hRgl3	1.33167e-05	hRgl3	1.52794e-05	hRgl3	1.36222e-05	hRgl3	1.36503e-05	hRgl3
										5.07208e-06	hProgM	5.27155e-06	hProgM	3.28286e-06	hProgM	4.03188e-06	hProgM			-1.80869e-07	hNbML1	0.337438	hNbML1	-4.12863e-06	hNbML1	-6.7438e-06	hNbML1													1.61834e-05	hRgl3	1.331e-05	hRgl3	1.52569e-05	hRgl3	1.3622e-05	hRgl3	1.3631e-05	hRgl3
										5.04955e-06	hProgM	5.24168e-06	hProgM	3.27862e-06	hProgM	3.99959e-06	hProgM			-3.65322e-07	hNbML1	0.174469	hNbML1	-4.13467e-06	hNbML1	-6.75001e-06	hNbML1													1.61586e-05	hRgl3	1.32634e-05	hRgl3	1.51988e-05	hRgl3	1.3579e-05	hRgl3	1.36292e-05	hRgl3
										5.02946e-06	hProgM	5.23518e-06	hProgM	3.27802e-06	hProgM	3.99634e-06	hProgM			-4.01996e-07	hNbML1	1.90904e-05	hNbML1	-4.28259e-06	hNbML1	-6.82437e-06	hNbML1													1.60965e-05	hRgl3	1.32011e-05	hRgl3	1.51944e-05	hRgl3	1.35173e-05	hRgl3	1.36222e-05	hRgl3
										5.0104e-06	hProgM	5.15881e-06	hProgM	3.268e-06	hProgM	3.98734e-06	hProgM			-5.39967e-07	hNbML1	1.68462e-05	hNbML1	-4.32705e-06	hNbML1	-6.93679e-06	hNbML1													1.60723e-05	hRgl3	1.31573e-05	hRgl3	1.51942e-05	hRgl3	1.35096e-05	hRgl3	1.3622e-05	hRgl3
										4.98349e-06	hProgM	5.1464e-06	hProgM	3.25225e-06	hProgM	3.92741e-06	hProgM			-5.82708e-07	hNbML1	1.56191e-05	hNbML1	-4.33169e-06	hNbML1	-7.02122e-06	hNbML1													1.60392e-05	hRgl3	1.31313e-05	hRgl3	1.51645e-05	hRgl3	1.35092e-05	hRgl3	1.3579e-05	hRgl3
										4.91287e-06	hProgM	5.13539e-06	hProgM	3.23917e-06	hProgM	3.88906e-06	hProgM			-6.03156e-07	hNbML1	1.53917e-05	hNbML1	-4.34898e-06	hNbML1	-7.05237e-06	hNbML1													1.59915e-05	hRgl3	1.31091e-05	hRgl3	1.51171e-05	hRgl3	1.34871e-05	hRgl3	1.35173e-05	hRgl3
										4.89531e-06	hProgM	5.08786e-06	hProgM	3.2331e-06	hProgM	3.88439e-06	hProgM			-7.36612e-07	hNbML1	1.41207e-05	hNbML1	-4.43299e-06	hNbML1	-7.2257e-06	hNbML1													1.59741e-05	hRgl3	1.30966e-05	hRgl3	1.51152e-05	hRgl3	1.34608e-05	hRgl3	1.35096e-05	hRgl3
										4.8806e-06	hProgM	5.07208e-06	hProgM	3.21925e-06	hProgM	3.84949e-06	hProgM			-9.65727e-07	hNbML1	1.34602e-05	hNbML1	-4.58141e-06	hNbML1	-7.29217e-06	hNbML1													1.59657e-05	hRgl3	1.30912e-05	hRgl3	1.51128e-05	hRgl3	1.34602e-05	hRgl3	1.35092e-05	hRgl3
										4.83457e-06	hProgM	5.04955e-06	hProgM	3.17224e-06	hProgM	3.84677e-06	hProgM			-1.00659e-06	hNbML1	1.19998e-05	hNbML1	-4.60093e-06	hNbML1	-7.44522e-06	hNbML1													1.57573e-05	hRgl3	1.30544e-05	hRgl3	1.50832e-05	hRgl3	1.34564e-05	hRgl3	1.34871e-05	hRgl3
										4.79932e-06	hProgM	5.02946e-06	hProgM	3.16014e-06	hProgM	3.81366e-06	hProgM			-1.04744e-06	hNbML1	8.95862e-06	hNbML1	-4.74625e-06	hNbML1	-7.4613e-06	hNbML1													1.56407e-05	hRgl3	1.30487e-05	hRgl3	1.50774e-05	hRgl3	1.34255e-05	hRgl3	1.34608e-05	hRgl3
										4.75958e-06	hProgM	5.0104e-06	hProgM	3.14795e-06	hProgM	3.80472e-06	hProgM			-1.06125e-06	hNbML1	8.77784e-06	hNbML1	-4.92877e-06	hNbML1	-7.48162e-06	hNbML1													1.56191e-05	hRgl3	1.30336e-05	hRgl3	1.49281e-05	hRgl3	1.34158e-05	hRgl3	1.34602e-05	hRgl3
										4.72435e-06	hProgM	4.98349e-06	hProgM	3.10608e-06	hProgM	3.77362e-06	hProgM			-1.09613e-06	hNbML1	8.52443e-06	hNbML1	-5.04217e-06	hNbML1	-7.9506e-06	hNbML1													1.55476e-05	hRgl3	1.30254e-05	hRgl3	1.48577e-05	hRgl3	1.33853e-05	hRgl3	1.34255e-05	hRgl3
										4.70393e-06	hProgM	4.95961e-06	hProgM	3.06138e-06	hProgM	3.76973e-06	hProgM			-1.5679e-06	hNbML1	7.47452e-06	hNbML1	-5.1265e-06	hNbML1	-7.99156e-06	hNbML1													1.54804e-05	hRgl3	1.29947e-05	hRgl3	1.48372e-05	hRgl3	1.33169e-05	hRgl3	1.34158e-05	hRgl3
										4.70019e-06	hProgM	4.91287e-06	hProgM	3.01422e-06	hProgM	3.70294e-06	hProgM			-1.73888e-06	hNbML1	7.3799e-06	hNbML1	-5.32833e-06	hNbML1	-8.08091e-06	hNbML1													1.54737e-05	hRgl3	1.29771e-05	hRgl3	1.48307e-05	hRgl3	1.33167e-05	hRgl3	1.33853e-05	hRgl3
										4.67831e-06	hProgM	4.89531e-06	hProgM	2.94692e-06	hProgM	3.70235e-06	hProgM			-1.84103e-06	hNbML1	7.1566e-06	hNbML1	-5.35588e-06	hNbML1	-8.12182e-06	hNbML1													1.54401e-05	hRgl3	1.29278e-05	hRgl3	1.47961e-05	hRgl3	1.331e-05	hRgl3	1.33169e-05	hRgl3
										4.65513e-06	hProgM	4.8806e-06	hProgM	2.94654e-06	hProgM	3.69542e-06	hProgM			-1.9033e-06	hNbML1	6.88513e-06	hNbML1	-5.41572e-06	hNbML1	-8.13406e-06	hNbML1													1.54285e-05	hRgl3	1.29248e-05	hRgl3	1.47917e-05	hRgl3	1.32634e-05	hRgl3	1.33167e-05	hRgl3
										4.63768e-06	hProgM	4.83457e-06	hProgM	2.91094e-06	hProgM	3.68807e-06	hProgM			-2.79371e-06	hNbML1	6.78018e-06	hNbML1	-5.71018e-06	hNbML1	-8.19825e-06	hNbML1													1.53917e-05	hRgl3	1.29114e-05	hRgl3	1.47684e-05	hRgl3	1.32011e-05	hRgl3	1.331e-05	hRgl3
										4.62293e-06	hProgM	4.79932e-06	hProgM	2.90524e-06	hProgM	3.67938e-06	hProgM			-2.90145e-06	hNbML1	6.65259e-06	hNbML1	-5.74351e-06	hNbML1	-8.24255e-06	hNbML1													1.53741e-05	hRgl3	1.28768e-05	hRgl3	1.47679e-05	hRgl3	1.31313e-05	hRgl3	1.32634e-05	hRgl3
										4.57363e-06	hProgM	4.75958e-06	hProgM	2.89641e-06	hProgM	3.67873e-06	hProgM			-3.09744e-06	hNbML1	6.55512e-06	hNbML1	-5.85012e-06	hNbML1	-8.36307e-06	hNbML1													1.53536e-05	hRgl3	1.28257e-05	hRgl3	1.47218e-05	hRgl3	1.31091e-05	hRgl3	1.32011e-05	hRgl3
										4.56003e-06	hProgM	4.72435e-06	hProgM	2.89627e-06	hProgM	3.65562e-06	hProgM			-3.12933e-06	hNbML1	6.3595e-06	hNbML1	-5.96455e-06	hNbML1	-8.49531e-06	hNbML1													1.53328e-05	hRgl3	1.28248e-05	hRgl3	1.47137e-05	hRgl3	1.30966e-05	hRgl3	1.31573e-05	hRgl3
										4.55495e-06	hProgM	4.72388e-06	hProgM	2.87909e-06	hProgM	3.63463e-06	hProgM			-3.56907e-06	hNbML1	5.15881e-06	hNbML1	-6.03881e-06	hNbML1	-8.75325e-06	hNbML1													1.52956e-05	hRgl3	1.27932e-05	hRgl3	1.46886e-05	hRgl3	1.30912e-05	hRgl3	1.31313e-05	hRgl3
										4.5545e-06	hProgM	4.70393e-06	hProgM	2.76551e-06	hProgM	3.63128e-06	hProgM			-4.03467e-06	hNbML1	4.57363e-06	hNbML1	-6.08926e-06	hNbML1	-8.88879e-06	hNbML1													1.52794e-05	hRgl3	1.27676e-05	hRgl3	1.46651e-05	hRgl3	1.30544e-05	hRgl3	1.31091e-05	hRgl3
										4.5465e-06	hProgM	4.70019e-06	hProgM	2.75646e-06	hProgM	3.57052e-06	hProgM			-4.0398e-06	hNbML1	4.5545e-06	hNbML1	-6.13254e-06	hNbML1	-9.08487e-06	hNbML1													1.52569e-05	hRgl3	1.27162e-05	hRgl3	1.46502e-05	hRgl3	1.30487e-05	hRgl3	1.30966e-05	hRgl3
										4.52139e-06	hProgM	4.67831e-06	hProgM	2.75457e-06	hProgM	3.5064e-06	hProgM			-4.32705e-06	hNbML1	4.20372e-06	hNbML1	-6.15606e-06	hNbML1	-9.16456e-06	hNbML1													1.51988e-05	hRgl3	1.27152e-05	hRgl3	1.46337e-05	hRgl3	1.30336e-05	hRgl3	1.30912e-05	hRgl3
										4.49296e-06	hProgM	4.65513e-06	hProgM	2.73695e-06	hProgM	3.49082e-06	hProgM			-4.34898e-06	hNbML1	4.07597e-06	hNbML1	-6.16153e-06	hNbML1	-9.24078e-06	hNbML1													1.51944e-05	hRgl3	1.2681e-05	hRgl3	1.45189e-05	hRgl3	1.30254e-05	hRgl3	1.30544e-05	hRgl3
										4.47221e-06	hProgM	4.63768e-06	hProgM	2.73376e-06	hProgM	3.48028e-06	hProgM			-4.43299e-06	hNbML1	4.07034e-06	hNbML1	-6.19355e-06	hNbML1	-9.31305e-06	hNbML1													1.51942e-05	hRgl3	1.26467e-05	hRgl3	1.44808e-05	hRgl3	1.29947e-05	hRgl3	1.30487e-05	hRgl3
										4.46041e-06	hProgM	4.62293e-06	hProgM	2.72217e-06	hProgM	3.48012e-06	hProgM			-4.58141e-06	hNbML1	3.84813e-06	hNbML1	-6.26588e-06	hNbML1	-9.33e-06	hNbML1													1.51645e-05	hRgl3	1.261e-05	hRgl3	1.44774e-05	hRgl3	1.29771e-05	hRgl3	1.30336e-05	hRgl3
										4.42954e-06	hProgM	4.55495e-06	hProgM	2.69677e-06	hProgM	3.47303e-06	hProgM			-4.60093e-06	hNbML1	3.48012e-06	hNbML1	-6.50199e-06	hNbML1	-9.42808e-06	hNbML1													1.51171e-05	hRgl3	1.25691e-05	hRgl3	1.44632e-05	hRgl3	1.29278e-05	hRgl3	1.29947e-05	hRgl3
										4.42733e-06	hProgM	4.5545e-06	hProgM	2.6529e-06	hProgM	3.46724e-06	hProgM			-4.74625e-06	hNbML1	3.20165e-06	hNbML1	-6.55309e-06	hNbML1	-9.71385e-06	hNbML1													1.51152e-05	hRgl3	1.25578e-05	hRgl3	1.4441e-05	hRgl3	1.29248e-05	hRgl3	1.29771e-05	hRgl3
										4.41503e-06	hProgM	4.5465e-06	hProgM	2.64868e-06	hProgM	3.46591e-06	hProgM			-5.29151e-06	hNbML1	2.91094e-06	hNbML1	-6.57343e-06	hNbML1	-9.95099e-06	hNbML1													1.51128e-05	hRgl3	1.25466e-05	hRgl3	1.44194e-05	hRgl3	1.29114e-05	hRgl3	1.29278e-05	hRgl3
										4.41341e-06	hProgM	4.52139e-06	hProgM	2.62623e-06	hProgM	3.41668e-06	hProgM			-5.32833e-06	hNbML1	2.87301e-06	hNbML1	-6.58389e-06	hNbML1	-1.00084e-05	hNbML1													1.50832e-05	hRgl3	1.25393e-05	hRgl3	1.44187e-05	hRgl3	1.28768e-05	hRgl3	1.29248e-05	hRgl3
										4.40824e-06	hProgM	4.49296e-06	hProgM	2.59687e-06	hProgM	3.40465e-06	hProgM			-5.35588e-06	hNbML1	2.19548e-06	hNbML1	-6.7438e-06	hNbML1	-1.02513e-05	hNbML1													1.50774e-05	hRgl3	1.25228e-05	hRgl3	1.43986e-05	hRgl3	1.28257e-05	hRgl3	1.29114e-05	hRgl3
										4.38397e-06	hProgM	4.47221e-06	hProgM	2.59451e-06	hProgM	3.37838e-06	hProgM			-5.40609e-06	hNbML1	1.90019e-06	hNbML1	-6.75001e-06	hNbML1	-1.0335e-05	hNbML1													1.50234e-05	hRgl3	1.24886e-05	hRgl3	1.43663e-05	hRgl3	1.28248e-05	hRgl3	1.28768e-05	hRgl3
										4.38251e-06	hProgM	4.46041e-06	hProgM	2.57583e-06	hProgM	3.34503e-06	hProgM			-5.41572e-06	hNbML1	1.87664e-06	hNbML1	-6.93679e-06	hNbML1	-1.05637e-05	hNbML1													1.49281e-05	hRgl3	1.24808e-05	hRgl3	1.43242e-05	hRgl3	1.27932e-05	hRgl3	1.28257e-05	hRgl3
										4.31565e-06	hProgM	4.42954e-06	hProgM	2.54936e-06	hProgM	3.34068e-06	hProgM			-5.71018e-06	hNbML1	9.64789e-07	hNbML1	-7.02122e-06	hNbML1	-1.06411e-05	hNbML1													1.48577e-05	hRgl3	1.24649e-05	hRgl3	1.4239e-05	hRgl3	1.27676e-05	hRgl3	1.28248e-05	hRgl3
										4.28855e-06	hProgM	4.42733e-06	hProgM	2.53718e-06	hProgM	3.33329e-06	hProgM			-5.74351e-06	hNbML1	8.84402e-07	hNbML1	-7.05237e-06	hNbML1	-1.07366e-05	hNbML1													1.48372e-05	hRgl3	1.24098e-05	hRgl3	1.4239e-05	hRgl3	1.27162e-05	hRgl3	1.27932e-05	hRgl3
										4.28366e-06	hProgM	4.41503e-06	hProgM	2.52662e-06	hProgM	3.31284e-06	hProgM			-6.13254e-06	hNbML1	6.09666e-07	hNbML1	-7.2257e-06	hNbML1	-1.07932e-05	hNbML1													1.48307e-05	hRgl3	1.23915e-05	hRgl3	1.4204e-05	hRgl3	1.27152e-05	hRgl3	1.27676e-05	hRgl3
[truncated: 2,109 more rows]
[truncated: 18 more columns]

## Sheet: Fig 5
Figure 5
5c	Frequece raw data																		5g
[truncated: 123 more rows]

## Sheet: Fig 6
	6b																										6c
[truncated: 24 more rows]
[truncated: 16 more columns]

## Sheet: Fig 7
	7b																										7c
[truncated: 16 more rows]

[truncated: 9 more sheets: Supp Fig 1, Supp Fig 2, Supp Fig 7, Supp Fig 8, Supp Fig 9, Supp Fig 10, Supp Fig 11, Supp Fig 12, In text]
